# Supplementary material for: The effect of wheat genotype on the microbiome is more evident in roots and varies through time
Source: ISME Commun. 2023 Apr 19;3:32. doi: 10.1038/s43705-023-00238-4 (PMC10115884; doi:10.1038/s43705-023-00238-4)
Supplement: Supplementary file 1 — Table S1 [file 43705_2023_238_MOESM1_ESM.xlsx]

## Sheet: Sheet1
ITS		cpn60		16S
total_pairs	41046342	total_pairs	23375072	total_pairs	36202284
mean	42756.6	mean	25134.5	mean	41516.4
sd	21540.6	sd	21734.4	sd	34962.1
max	174173	max	112668	max	537960
min	3372	min	1023	min	2758
101Bulk-CP2013-AUG-ITS	35548	101_Bulk_AC.Barrie.w.Inoculant_2014_July	38159	101.Bulkjul2013-16S	57557
101Bulk-CP2014-SEPT-ITS	98736	101_Bulk_AC.Barrie.w.Inoculant_2014_September	56167	101.Bulkjul2014-16S	32579
101BulkJL2013-ITS	84338	101_Bulk_AC.Barrie_2013_August	21915	101.Rhizojul2014-16S	37834
101BulkJL2014-ITS	74035	101_Bulk_AC.Barrie_2013_July	51359	101.Rootjul2013-16S	37926
101Rhizo-CP2013-AUG-ITS	0	101_Bulk_Red.Fife_2015_August	44190	101.Rootjul2014-16S	4142
101Rhizo-CP2014-SEPT-ITS	61496	101_Bulk_Red.Fife_2015_June	27289	101Bulk.CP2013-Aug-16S	39703
101RhizoJL2013-ITS	46283	101_Bulk_Strongfield_2016_August	16267	101Bulk.CP2014-Sep-16S	32799
101RhizoJL2014-ITS	29728	101_Bulk_Strongfield_2016_July	5630	101Rhizo.CP2013-Aug-16S	37082
101Root-CP2013-AUG-ITS	78668	101_Rhizo_AC.Barrie.w.Inoculant_2014_July	36726	101Rhizo.CP2014-Sep-16S	30878
101Root-CP2014-SEPT-ITS	66765	101_Rhizo_AC.Barrie.w.Inoculant_2014_September	37927	101Root.CP2013-Aug-16S	27970
101RootJL2013-ITS	95370	101_Rhizo_AC.Barrie_2013_August	14572	101Root.CP2014-Sep-16S	25714
101RootJL2014-ITS	42786	101_Rhizo_AC.Barrie_2013_July	20141	102.Bulkjul2013-16S	23727
102Bulk-CP2013-AUG-ITS	110392	101_Rhizo_Red.Fife_2015_June	24502	102.Bulkjul2014-16S	28408
102Bulk-CP2014-SEPT-ITS	36143	101_Rhizo_Strongfield_2016_August	24656	102.Rhizojul2014-16S	21172
102BulkJL2013-ITS	101790	101_Rhizo_Strongfield_2016_July	12718	102.Rootjul2013-16S	16635
102BulkJL2014-ITS	30201	101_Root_AC.Barrie.w.Inoculant_2014_July	27011	102.Rootjul2014-16S	24734
102Rhizo-CP2013-AUG-ITS	32770	101_Root_AC.Barrie.w.Inoculant_2014_September	39389	102Bulk.CP2013-Aug-16S	28456
102Rhizo-CP2014-SEPT-ITS	41905	101_Root_AC.Barrie_2013_August	48847	102Bulk.CP2014-Sep-16S	21342
102RhizoJL2013-ITS	64889	101_Root_AC.Barrie_2013_July	24785	102Rhizo.CP2013-Aug-16S	36502
102RhizoJL2014-ITS	19857	101_Root_Red.Fife_2015_August	40199	102Rhizo.CP2014-Sep-16S	27715
102Root-CP2013-AUG-ITS	52218	101_Root_Red.Fife_2015_June	31641	102Root.CP2013-Aug-16S	20398
102Root-CP2014-SEPT-ITS	41909	101_Root_Strongfield_2016_August	24283	102Root.CP2014-Sep-16S	35939
102RootJL2013-ITS	46988	101_Root_Strongfield_2016_July	18924	103.Bulkjul2013-16S	41927
102RootJL2014-ITS	51238	101_Shoot_Strongfield_2016_August	11028	103.Bulkjul2014-16S	27682
103Bulk-CP2013-AUG-ITS	31479	101_Shoot_Strongfield_2016_July	823	103.Rhizojul2013-16S	17282
103Bulk-CP2014-SEPT-ITS	49795	102_Bulk_AC.Barrie_2016_August	39298	103.Rhizojul2014-16S	21864
103BulkJL2013-ITS	74508	102_Bulk_AC.Barrie_2016_July	12142	103.Rootjul2013-16S	26432
103BulkJL2014-ITS	55909	102_Bulk_CDC.Verona.w.Inoculant_2014_July	90714	103.Rootjul2014-16S	2758
103Rhizo-CP2013-AUG-ITS	38988	102_Bulk_CDC.Verona.w.Inoculant_2014_September	93024	103Bulk.CP2013-Aug-16S	32394
103Rhizo-CP2014-SEPT-ITS	53241	102_Bulk_CDC.Verona_2015_August	55696	103Bulk.CP2014-Sep-16S	29739
103RhizoJL2013-ITS	70408	102_Bulk_CDC.Verona_2015_June	69877	103Rhizo.CP2013-Aug-16S	43933
103RhizoJL2014-ITS	35257	102_Bulk_Marquis_2013_August	35596	103Rhizo.CP2014-Sep-16S	25401
103Root-CP2013-AUG-ITS	89189	102_Bulk_Marquis_2013_July	66326	103Root.CP2013-Aug-16S	31933
103Root-CP2014-SEPT-ITS	62027	102_Rhizo_AC.Barrie_2016_August	48192	103Root.CP2014-Sep-16S	23333
103RootJL2013-ITS	86584	102_Rhizo_AC.Barrie_2016_July	25462	104.Bulkjul2013-16S	30501
103RootJL2014-ITS	46571	102_Rhizo_CDC.Verona.w.Inoculant_2014_July	67922	104.Bulkjul2014-16S	24833
104Bulk-CP2013-AUG-ITS	60692	102_Rhizo_CDC.Verona.w.Inoculant_2014_September	71787	104.Rhizojul2013-16S	81802
104Bulk-CP2014-SEPT-ITS	45406	102_Rhizo_CDC.Verona_2015_June	51055	104.Rhizojul2014-16S	23385
104BulkJL2013-ITS	62405	102_Rhizo_Marquis_2013_August	11928	104.Rootjul2013-16S	18483
104BulkJL2014-ITS	52245	102_Rhizo_Marquis_2013_July	38171	104.Rootjul2014-16S	10963
104Rhizo-CP2013-AUG-ITS	29822	102_Root_AC.Barrie_2016_August	43888	104Bulk.CP2013-Aug-16S	29089
104Rhizo-CP2014-SEPT-ITS	42082	102_Root_AC.Barrie_2016_July	35040	104Bulk.CP2014-Sep-16S	29411
104RhizoJL2013-ITS	45013	102_Root_CDC.Verona.w.Inoculant_2014_July	66393	104Rhizo.CP2013-Aug-16S	45131
104RhizoJL2014-ITS	26556	102_Root_CDC.Verona.w.Inoculant_2014_September	78400	104Rhizo.CP2014-Sep-16S	21239
104Root-CP2013-AUG-ITS	86674	102_Root_CDC.Verona_2015_August	59087	104Root.CP2013-Aug-16S	25524
104Root-CP2014-SEPT-ITS	53191	102_Root_CDC.Verona_2015_June	58240	104Root.CP2014-Sep-16S	26973
104RootJL2013-ITS	51867	102_Root_Marquis_2013_August	20385	105.Bulkjul2013-16S	537960
104RootJL2014-ITS	48125	102_Root_Marquis_2013_July	12318	105.Bulkjul2014-16S	26297
105Bulk-CP2013-AUG-ITS	31240	102_Shoot_AC.Barrie_2016_August	21295	105.Rhizojul2013-16S	49690
105Bulk-CP2014-SEPT-ITS	44772	102_Shoot_AC.Barrie_2016_July	1221	105.Rhizojul2014-16S	27314
105BulkJL2013-ITS	100334	103_Bulk_CDC.Verona_2013_August	20779	105.Rootjul2013-16S	20201
105BulkJL2014-ITS	44679	103_Bulk_CDC.Verona_2013_July	41440	105Bulk.CP2013-Aug-16S	42568
105Rhizo-CP2013-AUG-ITS	34442	103_Bulk_Pelisser_2016_August	42091	105Bulk.CP2014-Sep-16S	24388
105Rhizo-CP2014-SEPT-ITS	39204	103_Bulk_Pelisser_2016_July	16949	105Rhizo.CP2013-Aug-16S	47117
105RhizoJL2013-ITS	92063	103_Bulk_Red.Fife.w.Inoculant_2014_July	69024	105Rhizo.CP2014-Sep-16S	22019
105RhizoJL2014-ITS	28777	103_Bulk_Red.Fife.w.Inoculant_2014_September	93832	105Root.CP2013-Aug-16S	35166
105Root-CP2013-AUG-ITS	99376	103_Bulk_Strongfield_2015_August	86755	105Root.CP2014-Sep-16S	30154
105Root-CP2014-SEPT-ITS	65972	103_Bulk_Strongfield_2015_June	60813	106.Bulkjul2014-16S	18915
105RootJL2013-ITS	66006	103_Rhizo_CDC.Verona_2013_August	19482	106.Rhizojul2013-16S	57727
105RootJL2014-ITS	44928	103_Rhizo_CDC.Verona_2013_July	35217	106.Rhizojul2014-16S	27378
106Bulk-CP2013-AUG-ITS	49499	103_Rhizo_Pelisser_2016_August	45652	106.Rootjul2013-16S	20143
106Bulk-CP2014-SEPT-ITS	56311	103_Rhizo_Pelisser_2016_July	31376	106.Rootjul2014-16S	16826
106BulkJL2013-ITS	114271	103_Rhizo_Red.Fife.w.Inoculant_2014_July	66701	106Bulk.CP2013-Aug-16S	43509
106BulkJL2014-ITS	43230	103_Rhizo_Red.Fife.w.Inoculant_2014_September	82124	106Bulk.CP2014-Sep-16S	35521
106Rhizo-CP2013-AUG-ITS	43629	103_Rhizo_Strongfield_2015_June	47991	106Rhizo.CP2013-Aug-16S	42903
106Rhizo-CP2014-SEPT-ITS	52305	103_Root_CDC.Verona_2013_August	45170	106Rhizo.CP2014-Sep-16S	23755
106RhizoJL2013-ITS	73118	103_Root_CDC.Verona_2013_July	27605	106Root.CP2013-Aug-16S	30730
106RhizoJL2014-ITS	39740	103_Root_Pelisser_2016_August	51983	106Root.CP2014-Sep-16S	22391
106Root-CP2013-AUG-ITS	81856	103_Root_Pelisser_2016_July	42826	107.Bulkjul2013-16S	35410
106Root-CP2014-SEPT-ITS	65264	103_Root_Red.Fife.w.Inoculant_2014_July	50052	107.Bulkjul2014-16S	26402
106RootJL2013-ITS	67538	103_Root_Red.Fife.w.Inoculant_2014_September	92793	107.Rhizojul2013-16S	33672
106RootJL2014-ITS	36519	103_Root_Strongfield_2015_August	66271	107.Rhizojul2014-16S	22148
107Bulk-CP2013-AUG-ITS	48897	103_Root_Strongfield_2015_June	62050	107.Rootjul2013-16S	23364
107Bulk-CP2014-SEPT-ITS	65342	103_Shoot_Pelisser_2016_August	24567	107Bulk.CP2013-Aug-16S	46729
107BulkJL2013-ITS	102003	103_Shoot_Pelisser_2016_July	1581	107Bulk.CP2014-Sep-16S	30196
107BulkJL2014-ITS	53000	104_Bulk_CDC.Kernen_2015_August	32387	107Rhizo.CP2013-Aug-16S	32666
107Rhizo-CP2013-AUG-ITS	0	104_Bulk_CDC.Kernen_2015_June	72370	107Rhizo.CP2014-Sep-16S	25851
107Rhizo-CP2014-SEPT-ITS	50669	104_Bulk_CDC.Stanley_2016_August	32085	107Root.CP2013-Aug-16S	29007
107RhizoJL2013-ITS	53689	104_Bulk_CDC.Stanley_2016_July	12237	107Root.CP2014-Sep-16S	23956
107RhizoJL2014-ITS	33493	104_Bulk_Marquis.w.Inoculant_2014_July	74940	108.Bulkjul2013-16S	32487
107Root-CP2013-AUG-ITS	80966	104_Bulk_Marquis.w.Inoculant_2014_September	87097	108.Bulkjul2014-16S	39181
107Root-CP2014-SEPT-ITS	59587	104_Bulk_Strongfield_2013_August	16364	108.Rhizojul2013-16S	26932
107RootJL2013-ITS	59013	104_Bulk_Strongfield_2013_July	44743	108.Rhizojul2014-16S	23965
107RootJL2014-ITS	39183	104_Rhizo_CDC.Kernen_2015_June	59082	108.Rootjul2013-16S	18857
108Bulk-CP2013-AUG-ITS	46847	104_Rhizo_CDC.Stanley_2016_August	23772	108Bulk.CP2013-Aug-16S	46793
108Bulk-CP2014-SEPT-ITS	51600	104_Rhizo_CDC.Stanley_2016_July	21017	108Bulk.CP2014-Sep-16S	33832
108BulkJL2013-ITS	84042	104_Rhizo_Marquis.w.Inoculant_2014_July	67285	108Rhizo.CP2013-Aug-16S	35602
108BulkJL2014-ITS	39027	104_Rhizo_Marquis.w.Inoculant_2014_September	56745	108Rhizo.CP2014-Sep-16S	27823
108Rhizo-CP2013-AUG-ITS	31640	104_Rhizo_Strongfield_2013_August	12963	108Root.CP2013-Aug-16S	24374
108Rhizo-CP2014-SEPT-ITS	45826	104_Rhizo_Strongfield_2013_July	24559	108Root.CP2014-Sep-16S	34647
108RhizoJL2013-ITS	61475	104_Root_CDC.Kernen_2015_August	41276	109.Bulkjul2013-16S	20434
108RhizoJL2014-ITS	22288	104_Root_CDC.Kernen_2015_June	66795	109.Bulkjul2014-16S	21279
108Root-CP2013-AUG-ITS	42201	104_Root_CDC.Stanley_2016_August	28193	109.Rhizojul2014-16S	28026
108Root-CP2014-SEPT-ITS	46707	104_Root_CDC.Stanley_2016_July	23593	109.Rootjul2013-16S	33237
108RootJL2013-ITS	46682	104_Root_Marquis.w.Inoculant_2014_July	54386	109.Rootjul2014-16S	18376
108RootJL2014-ITS	51093	104_Root_Marquis.w.Inoculant_2014_September	53235	109Bulk.CP2013-Aug-16S	57330
109Bulk-CP2013-AUG-ITS	32320	104_Root_Strongfield_2013_August	28991	109Bulk.CP2014-Sep-16S	28189
109Bulk-CP2014-SEPT-ITS	49368	104_Root_Strongfield_2013_July	24952	109Rhizo.CP2013-Aug-16S	46681
109BulkJL2013-ITS	75441	104_Shoot_CDC.Stanley_2016_August	17633	109Rhizo.CP2014-Sep-16S	29622
109BulkJL2014-ITS	39726	104_Shoot_CDC.Stanley_2016_July	1023	109Root.CP2013-Aug-16S	28980
109Rhizo-CP2013-AUG-ITS	41584	105_Bulk_CDC.Kernen_2016_August	43268	109Root.CP2014-Sep-16S	36959
109Rhizo-CP2014-SEPT-ITS	71828	105_Bulk_CDC.Kernen_2016_July	14634	110.Bulkjul2013-16S	355071
109RhizoJL2013-ITS	62616	105_Bulk_CDC.Stanley_2014_July	81960	110.Bulkjul2014-16S	44476
109RhizoJL2014-ITS	33034	105_Bulk_CDC.Stanley_2014_September	86905	110.Rhizojul2013-16S	140489
109Root-CP2013-AUG-ITS	30918	105_Bulk_CDC.Stanley_2015_August	56829	110.Rhizojul2014-16S	30174
109Root-CP2014-SEPT-ITS	58908	105_Bulk_CDC.Stanley_2015_June	70334	110.Rootjul2013-16S	38118
109RootJL2013-ITS	77858	105_Bulk_Pelisser_2013_August	6049	110.Rootjul2014-16S	14916
109RootJL2014-ITS	45362	105_Bulk_Pelisser_2013_July	23083	110Bulk.CP2013-Aug-16S	38397
110Bulk-CP2013-AUG-ITS	38487	105_Rhizo_CDC.Kernen_2016_August	39502	110Bulk.CP2014-Sep-16S	32876
110Bulk-CP2014-SEPT-ITS	57370	105_Rhizo_CDC.Kernen_2016_July	28779	110Rhizo.CP2013-Aug-16S	35082
110BulkJL2013-ITS	68018	105_Rhizo_CDC.Stanley_2014_July	78344	110Rhizo.CP2014-Sep-16S	27211
110BulkJL2014-ITS	49113	105_Rhizo_CDC.Stanley_2014_September	64913	110Root.CP2013-Aug-16S	42260
110Rhizo-CP2013-AUG-ITS	24723	105_Rhizo_CDC.Stanley_2015_June	61059	110Root.CP2014-Sep-16S	35416
110Rhizo-CP2014-SEPT-ITS	66196	105_Rhizo_Pelisser_2013_August	7920	111.Bulkjul2014-16S	22621
110RhizoJL2013-ITS	49488	105_Rhizo_Pelisser_2013_July	26587	111.Rhizojul2014-16S	24187
110RhizoJL2014-ITS	51982	105_Root_CDC.Kernen_2016_August	37537	111.Rootjul2014-16S	6663
110Root-CP2013-AUG-ITS	54547	105_Root_CDC.Kernen_2016_July	35084	111Bulk.CP2014-Sep-16S	32825
110Root-CP2014-SEPT-ITS	73650	105_Root_CDC.Stanley_2014_July	56369	111Rhizo.CP2014-Sep-16S	24262
110RootJL2013-ITS	70516	105_Root_CDC.Stanley_2014_September	72102	111Root.CP2014-Sep-16S	34062
110RootJL2014-ITS	54841	105_Root_CDC.Stanley_2015_August	51025	112.Bulkjul2014-16S	38608
111Bulk-CP2014-SEPT-ITS	64382	105_Root_CDC.Stanley_2015_June	57971	112.Rhizojul2014-16S	20647
111BulkJL2014-ITS	50836	105_Root_Pelisser_2013_August	32583	112Bulk.CP2014-Sep-16S	38230
111Rhizo-CP2014-SEPT-ITS	55672	105_Root_Pelisser_2013_July	21334	112Rhizo.CP2014-Sep-16S	30720
111RhizoJL2014-ITS	49230	105_Shoot_CDC.Kernen_2016_August	17753	112Root.CP2014-Sep-16S	31134
111Root-CP2014-SEPT-ITS	65265	105_Shoot_CDC.Kernen_2016_July	1758	113.Bulkjul2014-16S	56944
111RootJL2014-ITS	66060	106_Bulk_Lillian_2013_August	22735	113.Rhizojul2014-16S	28754
112Bulk-CP2014-SEPT-ITS	79825	106_Bulk_Lillian_2013_July	53459	113Bulk.CP2014-Sep-16S	36359
112BulkJL2014-ITS	76474	106_Bulk_Lillian_2014_July	56747	113Rhizo.CP2014-Sep-16S	29639
112Rhizo-CP2014-SEPT-ITS	75668	106_Bulk_Lillian_2014_September	76740	113Root.CP2014-Sep-16S	23393
112RhizoJL2014-ITS	45883	106_Bulk_Marquis_2015_August	29562	114.Bulkjul2014-16S	23882
112Root-CP2014-SEPT-ITS	59289	106_Bulk_Marquis_2015_June	49943	114.Rhizojul2014-16S	17180
112RootJL2014-ITS	74010	106_Bulk_Red.Fife_2016_August	35866	114.Rootjul2014-16S	3533
113Bulk-CP2014-SEPT-ITS	55738	106_Bulk_Red.Fife_2016_July	13657	114Bulk.CP2014-Sep-16S	24485
113BulkJL2014-ITS	51725	106_Rhizo_Lillian_2013_August	18295	114Rhizo.CP2014-Sep-16S	23645
113Rhizo-CP2014-SEPT-ITS	57438	106_Rhizo_Lillian_2013_July	51523	114Root.CP2014-Sep-16S	29828
113RhizoJL2014-ITS	31756	106_Rhizo_Lillian_2014_July	58118	115.Bulkjul2014-16S	19870
113Root-CP2014-SEPT-ITS	57264	106_Rhizo_Lillian_2014_September	46802	115.Rhizojul2014-16S	15807
113RootJL2014-ITS	50125	106_Rhizo_Marquis_2015_June	43600	115Bulk.CP2014-Sep-16S	33659
114Bulk-CP2014-SEPT-ITS	33347	106_Rhizo_Red.Fife_2016_August	32403	115Rhizo.CP2014-Sep-16S	26532
114BulkJL2014-ITS	28852	106_Rhizo_Red.Fife_2016_July	24379	115Root.CP2014-Sep-16S	21025
114Rhizo-CP2014-SEPT-ITS	35263	106_Root_Lillian_2013_August	23341	116.Bulkjul2014-16S	22705
114RhizoJL2014-ITS	16925	106_Root_Lillian_2013_July	26424	116.Rhizojul2014-16S	25855
114Root-CP2014-SEPT-ITS	30328	106_Root_Lillian_2014_July	47067	116Bulk.CP2014-Sep-16S	29960
114RootJL2014-ITS	29940	106_Root_Lillian_2014_September	59397	116Rhizo.CP2014-Sep-16S	19281
115Bulk-CP2014-SEPT-ITS	58724	106_Root_Marquis_2015_August	34899	116Root.CP2014-Sep-16S	24714
115BulkJL2014-ITS	67073	106_Root_Marquis_2015_June	42189	117.Bulkjul2014-16S	29346
115Rhizo-CP2014-SEPT-ITS	61179	106_Root_Red.Fife_2016_August	30114	117.Rhizojul2014-16S	22176
115RhizoJL2014-ITS	47991	106_Root_Red.Fife_2016_July	28694	117.Rootjul2014-16S	9881
115Root-CP2014-SEPT-ITS	61111	106_Shoot_Red.Fife_2016_August	20028	117Bulk.CP2014-Sep-16S	30457
115RootJL2014-ITS	66893	106_Shoot_Red.Fife_2016_July	1247	117Rhizo.CP2014-Sep-16S	23268
116Bulk-CP2014-SEPT-ITS	42565	107_Bulk_AC.Barrie_2014_July	63665	117Root.CP2014-Sep-16S	25278
116BulkJL2014-ITS	42412	107_Bulk_AC.Barrie_2014_September	66684	118.Bulkjul2014-16S	35830
116Rhizo-CP2014-SEPT-ITS	50063	107_Bulk_CDC.Teal_2013_August	8656	118.Rhizojul2014-16S	18783
116RhizoJL2014-ITS	20176	107_Bulk_CDC.Teal_2013_July	42571	118.Rootjul2014-16S	5341
116Root-CP2014-SEPT-ITS	51543	107_Bulk_Lillian_2015_August	15143	118Bulk.CP2014-Sep-16S	44231
116RootJL2014-ITS	37859	107_Bulk_Lillian_2015_June	51282	118Rhizo.CP2014-Sep-16S	33447
117Bulk-CP2014-SEPT-ITS	37798	107_Bulk_Marquis_2016_August	27969	118Root.CP2014-Sep-16S	20604
117BulkJL2014-ITS	40227	107_Bulk_Marquis_2016_July	10272	119.Bulkjul2014-16S	34777
117Rhizo-CP2014-SEPT-ITS	44108	107_Rhizo_AC.Barrie_2014_July	62890	119.Rhizojul2014-16S	19483
117RhizoJL2014-ITS	20354	107_Rhizo_AC.Barrie_2014_September	44197	119Bulk.CP2014-Sep-16S	30689
117Root-CP2014-SEPT-ITS	47066	107_Rhizo_CDC.Teal_2013_August	13609	119Rhizo.CP2014-Sep-16S	28483
117RootJL2014-ITS	51048	107_Rhizo_CDC.Teal_2013_July	61499	119Root.CP2014-Sep-16S	23953
118Bulk-CP2014-SEPT-ITS	47067	107_Rhizo_Lillian_2015_June	46676	120.Bulkjul2014-16S	31237
118BulkJL2014-ITS	48527	107_Rhizo_Marquis_2016_August	19632	120.Rhizojul2014-16S	18665
118Rhizo-CP2014-SEPT-ITS	46449	107_Rhizo_Marquis_2016_July	17336	120.Rootjul2014-16S	5332
118RhizoJL2014-ITS	35773	107_Root_AC.Barrie_2014_July	45774	120Bulk.CP2014-Sep-16S	39415
118Root-CP2014-SEPT-ITS	50560	107_Root_AC.Barrie_2014_September	48012	120Rhizo.CP2014-Sep-16S	23731
118RootJL2014-ITS	35784	107_Root_CDC.Teal_2013_August	32252	120Root.CP2014-Sep-16S	27706
119Bulk-CP2014-SEPT-ITS	45961	107_Root_CDC.Teal_2013_July	22361	201.Bulkjul2013-16S	20573
119BulkJL2014-ITS	50080	107_Root_Lillian_2015_August	27159	201.Bulkjul2014-16S	33549
119Rhizo-CP2014-SEPT-ITS	51392	107_Root_Lillian_2015_June	47900	201.Rhizojul2014-16S	18382
119RhizoJL2014-ITS	45623	107_Root_Marquis_2016_August	20899	201.Rootjul2013-16S	39625
119Root-CP2014-SEPT-ITS	49496	107_Root_Marquis_2016_July	22321	201.Rootjul2014-16S	16788
119RootJL2014-ITS	37905	107_Shoot_Marquis_2016_August	17859	201Bulk.CP2013-Aug-16S	57090
120Bulk-CP2014-SEPT-ITS	40379	107_Shoot_Marquis_2016_July	947	201Bulk.CP2014-Sep-16S	36153
120BulkJL2014-ITS	35547	108_Bulk_AC.Barrie_2015_August	6928	201Rhizo.CP2013-Aug-16S	51472
120Rhizo-CP2014-SEPT-ITS	44213	108_Bulk_AC.Barrie_2015_June	19085	201Rhizo.CP2014-Sep-16S	32348
120RhizoJL2014-ITS	33911	108_Bulk_CDC.Stanley_2013_August	19176	201Root.CP2013-Aug-16S	43659
120Root-CP2014-SEPT-ITS	53586	108_Bulk_CDC.Stanley_2013_July	20520	201Root.CP2014-Sep-16S	23978
120RootJL2014-ITS	52818	108_Bulk_CDC.Teal_2016_August	6511	202.Bulkjul2013-16S	60493
201Bulk-CP2013-AUG-ITS	37673	108_Bulk_CDC.Teal_2016_July	2930	202.Bulkjul2014-16S	38935
201Bulk-CP2014-SEPT-ITS	56691	108_Bulk_CDC.Verona_2014_July	31641	202.Rhizojul2013-16S	41896
201BulkJL2013-ITS	76355	108_Bulk_CDC.Verona_2014_September	18919	202.Rhizojul2014-16S	16913
201BulkJL2014-ITS	45824	108_Rhizo_AC.Barrie_2015_June	17832	202.Rootjul2013-16S	51992
201Rhizo-CP2013-AUG-ITS	33599	108_Rhizo_CDC.Stanley_2013_August	8159	202Bulk.CP2013-Aug-16S	57644
201Rhizo-CP2014-SEPT-ITS	49471	108_Rhizo_CDC.Stanley_2013_July	4952	202Bulk.CP2014-Sep-16S	30835
201RhizoJL2013-ITS	64670	108_Rhizo_CDC.Teal_2016_August	4801	202Rhizo.CP2013-Aug-16S	43158
201RhizoJL2014-ITS	45830	108_Rhizo_CDC.Teal_2016_July	4225	202Rhizo.CP2014-Sep-16S	27971
201Root-CP2013-AUG-ITS	51244	108_Rhizo_CDC.Verona_2014_July	16634	202Root.CP2013-Aug-16S	38915
201Root-CP2014-SEPT-ITS	58559	108_Rhizo_CDC.Verona_2014_September	12196	202Root.CP2014-Sep-16S	31269
201RootJL2013-ITS	63574	108_Root_AC.Barrie_2015_August	9308	203.Bulkjul2013-16S	61589
201RootJL2014-ITS	57603	108_Root_AC.Barrie_2015_June	17485	203.Bulkjul2014-16S	38040
202Bulk-CP2013-AUG-ITS	42318	108_Root_CDC.Stanley_2013_August	30195	203.Rhizojul2014-16S	26737
202Bulk-CP2014-SEPT-ITS	43877	108_Root_CDC.Stanley_2013_July	21001	203.Rootjul2013-16S	46039
202BulkJL2013-ITS	64693	108_Root_CDC.Teal_2016_August	4660	203.Rootjul2014-16S	88125
202BulkJL2014-ITS	48136	108_Root_CDC.Teal_2016_July	4966	203Bulk.CP2013-Aug-16S	49395
202Rhizo-CP2013-AUG-ITS	35414	108_Root_CDC.Verona_2014_July	22702	203Bulk.CP2014-Sep-16S	31523
202Rhizo-CP2014-SEPT-ITS	49637	108_Root_CDC.Verona_2014_September	15038	203Rhizo.CP2013-Aug-16S	24407
202RhizoJL2013-ITS	57160	108_Shoot_CDC.Teal_2016_August	2606	203Rhizo.CP2014-Sep-16S	29552
202RhizoJL2014-ITS	47348	108_Shoot_CDC.Teal_2016_July	266	203Root.CP2013-Aug-16S	47898
202Root-CP2013-AUG-ITS	43723	109_Bulk_CDC.Kernen_2013_August	14664	203Root.CP2014-Sep-16S	33118
202Root-CP2014-SEPT-ITS	55879	109_Bulk_CDC.Kernen_2013_July	15344	204.Bulkjul2013-16S	37298
202RootJL2013-ITS	55783	109_Bulk_CDC.Verona_2016_August	27848	204.Bulkjul2014-16S	37825
202RootJL2014-ITS	46770	109_Bulk_CDC.Verona_2016_July	11685	204.Rhizojul2014-16S	27315
203Bulk-CP2013-AUG-ITS	43105	109_Bulk_Pelisser_2014_July	74809	204.Rootjul2013-16S	22512
203Bulk-CP2014-SEPT-ITS	52922	109_Bulk_Pelisser_2014_September	73162	204.Rootjul2014-16S	35175
203BulkJL2013-ITS	78217	109_Bulk_Pelisser_2015_August	31735	204Bulk.CP2013-Aug-16S	40081
203BulkJL2014-ITS	49778	109_Bulk_Pelisser_2015_June	62792	204Bulk.CP2014-Sep-16S	37509
203Rhizo-CP2013-AUG-ITS	0	109_Rhizo_CDC.Kernen_2013_August	4613	204Rhizo.CP2013-Aug-16S	24402
203Rhizo-CP2014-SEPT-ITS	64292	109_Rhizo_CDC.Kernen_2013_July	6912	204Rhizo.CP2014-Sep-16S	37046
203RhizoJL2013-ITS	47191	109_Rhizo_CDC.Verona_2016_August	24335	204Root.CP2013-Aug-16S	21590
203RhizoJL2014-ITS	35989	109_Rhizo_CDC.Verona_2016_July	20504	204Root.CP2014-Sep-16S	27785
203Root-CP2013-AUG-ITS	39183	109_Rhizo_Pelisser_2014_July	67450	205.Bulkjul2014-16S	33297
203Root-CP2014-SEPT-ITS	54024	109_Rhizo_Pelisser_2014_September	49167	205.Rhizojul2014-16S	21933
203RootJL2013-ITS	54958	109_Rhizo_Pelisser_2015_June	58647	205.Rootjul2013-16S	43251
203RootJL2014-ITS	61354	109_Root_CDC.Kernen_2013_August	11857	205.Rootjul2014-16S	17679
204Bulk-CP2013-AUG-ITS	43430	109_Root_CDC.Kernen_2013_July	12837	205Bulk.CP2013-Aug-16S	36098
204Bulk-CP2014-SEPT-ITS	74982	109_Root_CDC.Verona_2016_August	22427	205Bulk.CP2014-Sep-16S	28384
204BulkJL2013-ITS	81216	109_Root_CDC.Verona_2016_July	22116	205Rhizo.CP2013-Aug-16S	33790
204BulkJL2014-ITS	41189	109_Root_Pelisser_2014_July	58617	205Rhizo.CP2014-Sep-16S	31792
204Rhizo-CP2013-AUG-ITS	0	109_Root_Pelisser_2014_September	45668	205Root.CP2013-Aug-16S	41339
204Rhizo-CP2014-SEPT-ITS	57181	109_Root_Pelisser_2015_August	36519	205Root.CP2014-Sep-16S	38439
204RhizoJL2013-ITS	43643	109_Root_Pelisser_2015_June	66788	206.Bulkjul2014-16S	23325
204RhizoJL2014-ITS	49030	109_Shoot_CDC.Verona_2016_August	9157	206.Rootjul2014-16S	293534
204Root-CP2013-AUG-ITS	0	109_Shoot_CDC.Verona_2016_July	882	206Bulk.CP2013-Aug-16S	28140
204Root-CP2014-SEPT-ITS	56951	110_Bulk_CDC.Kernen.w.Inoculant_2014_July	38235	206Bulk.CP2014-Sep-16S	19379
204RootJL2013-ITS	38668	110_Bulk_CDC.Kernen.w.Inoculant_2014_September	37197	206Rhizo.CP2013-Aug-16S	25885
204RootJL2014-ITS	70270	110_Bulk_CDC.Teal_2015_August	29288	206Rhizo.CP2014-Sep-16S	18970
205Bulk-CP2013-AUG-ITS	24999	110_Bulk_CDC.Teal_2015_June	32395	206Root.CP2013-Aug-16S	24730
205Bulk-CP2014-SEPT-ITS	55342	110_Bulk_Lillian_2016_August	22261	206Root.CP2014-Sep-16S	37390
205BulkJL2013-ITS	56261	110_Bulk_Lillian_2016_July	6167	207.Bulkjul2013-16S	24512
205BulkJL2014-ITS	64966	110_Bulk_Red.Fife_2013_August	6001	207.Bulkjul2014-16S	32679
205Rhizo-CP2013-AUG-ITS	44962	110_Bulk_Red.Fife_2013_July	7729	207.Rhizojul2013-16S	63497
205Rhizo-CP2014-SEPT-ITS	88200	110_Rhizo_CDC.Kernen.w.Inoculant_2014_July	32532	207.Rhizojul2014-16S	13413
205RhizoJL2013-ITS	64638	110_Rhizo_CDC.Kernen.w.Inoculant_2014_September	26867	207.Rootjul2013-16S	22679
205RhizoJL2014-ITS	43746	110_Rhizo_CDC.Teal_2015_June	27720	207.Rootjul2014-16S	59075
205Root-CP2013-AUG-ITS	39559	110_Rhizo_Lillian_2016_August	22058	207Bulk.CP2013-Aug-16S	37735
205Root-CP2014-SEPT-ITS	94936	110_Rhizo_Lillian_2016_July	15067	207Bulk.CP2014-Sep-16S	26965
205RootJL2013-ITS	62783	110_Rhizo_Red.Fife_2013_August	7250	207Rhizo.CP2013-Aug-16S	45404
205RootJL2014-ITS	40364	110_Rhizo_Red.Fife_2013_July	6709	207Rhizo.CP2014-Sep-16S	30488
206Bulk-CP2013-AUG-ITS	31626	110_Root_CDC.Kernen.w.Inoculant_2014_July	35272	207Root.CP2013-Aug-16S	33073
206Bulk-CP2014-SEPT-ITS	23979	110_Root_CDC.Kernen.w.Inoculant_2014_September	28765	207Root.CP2014-Sep-16S	31541
206BulkJL2013-ITS	50479	110_Root_CDC.Teal_2015_August	28124	208.Bulkjul2013-16S	29879
206BulkJL2014-ITS	25029	110_Root_CDC.Teal_2015_June	35765	208.Bulkjul2014-16S	35943
206Rhizo-CP2013-AUG-ITS	0	110_Root_Lillian_2016_August	22272	208.Rhizojul2013-16S	40451
206Rhizo-CP2014-SEPT-ITS	45783	110_Root_Lillian_2016_July	19872	208.Rhizojul2014-16S	17956
206RhizoJL2013-ITS	45667	110_Root_Red.Fife_2013_August	15719	208.Rootjul2013-16S	27245
206RhizoJL2014-ITS	20439	110_Root_Red.Fife_2013_July	15442	208.Rootjul2014-16S	33009
206Root-CP2013-AUG-ITS	36226	110_Shoot_Lillian_2016_August	12845	208Bulk.CP2013-Aug-16S	40236
206Root-CP2014-SEPT-ITS	46406	110_Shoot_Lillian_2016_July	930	208Bulk.CP2014-Sep-16S	26996
206RootJL2013-ITS	53985	111_Bulk_Pelisser.w.Inoculant_2014_July	35301	208Rhizo.CP2013-Aug-16S	35947
206RootJL2014-ITS	54230	111_Bulk_Pelisser.w.Inoculant_2014_September	43260	208Rhizo.CP2014-Sep-16S	26260
207Bulk-CP2013-AUG-ITS	35558	111_Rhizo_Pelisser.w.Inoculant_2014_July	32238	208Root.CP2013-Aug-16S	35584
207Bulk-CP2014-SEPT-ITS	45112	111_Rhizo_Pelisser.w.Inoculant_2014_September	26051	208Root.CP2014-Sep-16S	33431
207BulkJL2013-ITS	68477	111_Root_Pelisser.w.Inoculant_2014_July	30663	209.Bulkjul2013-16S	31679
207BulkJL2014-ITS	77763	111_Root_Pelisser.w.Inoculant_2014_September	28879	209.Bulkjul2014-16S	34685
207Rhizo-CP2013-AUG-ITS	32373	112_Bulk_Red.Fife_2014_July	33968	209.Rhizojul2014-16S	10120
207Rhizo-CP2014-SEPT-ITS	79411	112_Bulk_Red.Fife_2014_September	29576	209.Rootjul2013-16S	22685
207RhizoJL2013-ITS	66046	112_Rhizo_Red.Fife_2014_July	30251	209.Rootjul2014-16S	138413
207RhizoJL2014-ITS	37995	112_Rhizo_Red.Fife_2014_September	25331	209Bulk.CP2013-Aug-16S	50532
207Root-CP2013-AUG-ITS	0	112_Root_Red.Fife_2014_July	25939	209Bulk.CP2014-Sep-16S	25146
207Root-CP2014-SEPT-ITS	85450	112_Root_Red.Fife_2014_September	23754	209Rhizo.CP2013-Aug-16S	28970
207RootJL2013-ITS	49191	113_Bulk_Marquis_2014_July	45768	209Rhizo.CP2014-Sep-16S	22125
207RootJL2014-ITS	24561	113_Bulk_Marquis_2014_September	42688	209Root.CP2013-Aug-16S	28556
208Bulk-CP2013-AUG-ITS	35061	113_Rhizo_Marquis_2014_July	36996	209Root.CP2014-Sep-16S	35597
208Bulk-CP2014-SEPT-ITS	51122	113_Rhizo_Marquis_2014_September	29871	210.Bulkjul2013-16S	33547
208BulkJL2013-ITS	62808	113_Root_Marquis_2014_July	36506	210.Bulkjul2014-16S	35931
208BulkJL2014-ITS	27746	113_Root_Marquis_2014_September	33382	210.Rootjul2013-16S	23928
208Rhizo-CP2013-AUG-ITS	24159	114_Bulk_CDC.Stanley.w.Inoculant_2014_July	41658	210.Rootjul2014-16S	32459
208Rhizo-CP2014-SEPT-ITS	66913	114_Bulk_CDC.Stanley.w.Inoculant_2014_September	42265	210Bulk.CP2013-Aug-16S	39419
208RhizoJL2013-ITS	53948	114_Rhizo_CDC.Stanley.w.Inoculant_2014_July	30197	210Bulk.CP2014-Sep-16S	31143
208RhizoJL2014-ITS	33079	114_Rhizo_CDC.Stanley.w.Inoculant_2014_September	26356	210Rhizo.CP2013-Aug-16S	35302
208Root-CP2013-AUG-ITS	86253	114_Root_CDC.Stanley.w.Inoculant_2014_July	28779	210Rhizo.CP2014-Sep-16S	28314
208Root-CP2014-SEPT-ITS	67343	114_Root_CDC.Stanley.w.Inoculant_2014_September	30878	210Root.CP2013-Aug-16S	21494
208RootJL2013-ITS	67212	115_Bulk_CDC.Teal_2014_July	14411	210Root.CP2014-Sep-16S	31407
208RootJL2014-ITS	29420	115_Bulk_CDC.Teal_2014_September	19370	211.Bulkjul2014-16S	25423
209Bulk-CP2013-AUG-ITS	40687	115_Rhizo_CDC.Teal_2014_July	12414	211.Rootjul2014-16S	34399
209Bulk-CP2014-SEPT-ITS	43183	115_Rhizo_CDC.Teal_2014_September	14216	211Bulk.CP2014-Sep-16S	27742
209BulkJL2013-ITS	60791	115_Root_CDC.Teal_2014_July	9893	211Rhizo.CP2014-Sep-16S	27671
209BulkJL2014-ITS	37002	115_Root_CDC.Teal_2014_September	15941	211Root.CP2014-Sep-16S	22824
209Rhizo-CP2013-AUG-ITS	0	116_Bulk_Strongfield_2014_July	25138	212.Bulkjul2014-16S	25320
209Rhizo-CP2014-SEPT-ITS	52877	116_Bulk_Strongfield_2014_September	26247	212.Rhizojul2014-16S	10168
209RhizoJL2013-ITS	34203	116_Rhizo_Strongfield_2014_July	20526	212.Rootjul2014-16S	59864
209RhizoJL2014-ITS	31735	116_Rhizo_Strongfield_2014_September	16506	212Bulk.CP2014-Sep-16S	23883
209Root-CP2013-AUG-ITS	35314	116_Root_Strongfield_2014_July	19086	212Rhizo.CP2014-Sep-16S	27067
209Root-CP2014-SEPT-ITS	66477	116_Root_Strongfield_2014_September	18698	212Root.CP2014-Sep-16S	29852
209RootJL2013-ITS	83734	117_Bulk_Lillian.w.Inoculant_2014_July	69765	213.Bulkjul2014-16S	37991
209RootJL2014-ITS	42529	117_Bulk_Lillian.w.Inoculant_2014_September	56374	213.Rhizojul2014-16S	9732
210Bulk-CP2013-AUG-ITS	29174	117_Rhizo_Lillian.w.Inoculant_2014_July	50862	213.Rootjul2014-16S	119787
210Bulk-CP2014-SEPT-ITS	45539	117_Rhizo_Lillian.w.Inoculant_2014_September	32850	213Bulk.CP2014-Sep-16S	31165
210BulkJL2013-ITS	65668	117_Root_Lillian.w.Inoculant_2014_July	62798	213Rhizo.CP2014-Sep-16S	28430
210BulkJL2014-ITS	50398	117_Root_Lillian.w.Inoculant_2014_September	37265	213Root.CP2014-Sep-16S	42185
210Rhizo-CP2013-AUG-ITS	20042	118_Bulk_CDC.Teal.w.Inoculant_2014_July	55206	214.Bulkjul2014-16S	35488
210Rhizo-CP2014-SEPT-ITS	70556	118_Bulk_CDC.Teal.w.Inoculant_2014_September	46085	214.Rhizojul2014-16S	22045
210RhizoJL2013-ITS	57835	118_Rhizo_CDC.Teal.w.Inoculant_2014_July	43676	214.Rootjul2014-16S	181769
210RhizoJL2014-ITS	46868	118_Rhizo_CDC.Teal.w.Inoculant_2014_September	21500	214Bulk.CP2014-Sep-16S	31029
210Root-CP2013-AUG-ITS	23317	118_Root_CDC.Teal.w.Inoculant_2014_July	41619	214Rhizo.CP2014-Sep-16S	27560
210Root-CP2014-SEPT-ITS	67663	118_Root_CDC.Teal.w.Inoculant_2014_September	35747	214Root.CP2014-Sep-16S	42436
210RootJL2013-ITS	57798	119_Bulk_CDC.Kernen_2014_July	48702	215.Bulkjul2014-16S	40246
210RootJL2014-ITS	30840	119_Bulk_CDC.Kernen_2014_September	32932	215.Rhizojul2014-16S	15945
211Bulk-CP2014-SEPT-ITS	44481	119_Rhizo_CDC.Kernen_2014_July	35138	215.Rootjul2014-16S	46665
211BulkJL2014-ITS	56812	119_Rhizo_CDC.Kernen_2014_September	23900	215Bulk.CP2014-Sep-16S	28177
211Rhizo-CP2014-SEPT-ITS	73798	119_Root_CDC.Kernen_2014_July	33200	215Rhizo.CP2014-Sep-16S	29009
211RhizoJL2014-ITS	43811	119_Root_CDC.Kernen_2014_September	26786	215Root.CP2014-Sep-16S	34791
211Root-CP2014-SEPT-ITS	73893	120_Bulk_Strongfield.w.Inoculant_2014_July	68137	216.Bulkjul2014-16S	44202
211RootJL2014-ITS	27733	120_Bulk_Strongfield.w.Inoculant_2014_September	58888	216.Rootjul2014-16S	102781
212Bulk-CP2014-SEPT-ITS	45066	120_Rhizo_Strongfield.w.Inoculant_2014_July	60146	216Bulk.CP2014-Sep-16S	34024
212BulkJL2014-ITS	42172	120_Rhizo_Strongfield.w.Inoculant_2014_September	37156	216Rhizo.CP2014-Sep-16S	40340
212Rhizo-CP2014-SEPT-ITS	60666	120_Root_Strongfield.w.Inoculant_2014_July	52233	216Root.CP2014-Sep-16S	43952
212RhizoJL2014-ITS	31881	120_Root_Strongfield.w.Inoculant_2014_September	42346	217.Bulkjul2014-16S	26665
212Root-CP2014-SEPT-ITS	63468	201_Bulk_CDC.Kernen.w.Inoculant_2014_July	9678	217.Rhizojul2014-16S	14597
212RootJL2014-ITS	40039	201_Bulk_CDC.Kernen.w.Inoculant_2014_September	24429	217.Rootjul2014-16S	40552
213Bulk-CP2014-SEPT-ITS	57495	201_Bulk_CDC.Stanley_2015_August	44189	217Bulk.CP2014-Sep-16S	37593
213BulkJL2014-ITS	47165	201_Bulk_CDC.Stanley_2015_June	30045	217Rhizo.CP2014-Sep-16S	32346
213Rhizo-CP2014-SEPT-ITS	78437	201_Bulk_CDC.Teal_2016_August	19616	217Root.CP2014-Sep-16S	29478
213RhizoJL2014-ITS	41135	201_Bulk_CDC.Teal_2016_July	3886	218.Bulkjul2014-16S	27892
213Root-CP2014-SEPT-ITS	55090	201_Bulk_CDC.Verona_2013_August	7278	218.Rhizojul2014-16S	21502
213RootJL2014-ITS	50456	201_Bulk_CDC.Verona_2013_July	5263	218.Rootjul2014-16S	129047
214Bulk-CP2014-SEPT-ITS	42006	201_Rhizo_CDC.Kernen.w.Inoculant_2014_July	10902	218Bulk.CP2014-Sep-16S	25499
214BulkJL2014-ITS	73460	201_Rhizo_CDC.Kernen.w.Inoculant_2014_September	19892	218Rhizo.CP2014-Sep-16S	38814
214Rhizo-CP2014-SEPT-ITS	67459	201_Rhizo_CDC.Stanley_2015_June	26392	218Root.CP2014-Sep-16S	34099
214RhizoJL2014-ITS	26369	201_Rhizo_CDC.Teal_2016_August	23890	219.Bulkjul2014-16S	28638
214Root-CP2014-SEPT-ITS	86795	201_Rhizo_CDC.Teal_2016_July	11280	219.Rootjul2014-16S	34351
214RootJL2014-ITS	53485	201_Rhizo_CDC.Verona_2013_August	2295	219Bulk.CP2014-Sep-16S	29668
215Bulk-CP2014-SEPT-ITS	53984	201_Rhizo_CDC.Verona_2013_July	830	219Rhizo.CP2014-Sep-16S	31560
215BulkJL2014-ITS	57805	201_Root_CDC.Kernen.w.Inoculant_2014_July	8527	219Root.CP2014-Sep-16S	30766
215Rhizo-CP2014-SEPT-ITS	80340	201_Root_CDC.Kernen.w.Inoculant_2014_September	21423	220.Bulkjul2014-16S	33864
215RhizoJL2014-ITS	75718	201_Root_CDC.Stanley_2015_August	29561	220.Rhizojul2014-16S	18135
215Root-CP2014-SEPT-ITS	72660	201_Root_CDC.Stanley_2015_June	28316	220.Rootjul2014-16S	146994
215RootJL2014-ITS	39906	201_Root_CDC.Teal_2016_August	20765	220Bulk.CP2014-Sep-16S	24375
216Bulk-CP2014-SEPT-ITS	56763	201_Root_CDC.Teal_2016_July	17948	220Rhizo.CP2014-Sep-16S	33746
216BulkJL2014-ITS	42374	201_Root_CDC.Verona_2013_August	39806	220Root.CP2014-Sep-16S	39190
216Rhizo-CP2014-SEPT-ITS	90039	201_Root_CDC.Verona_2013_July	35561	301.Bulkjul2013-16S	96853
216RhizoJL2014-ITS	53292	201_Shoot_CDC.Teal_2016_August	11677	301.Bulkjul2014-16S	26831
216Root-CP2014-SEPT-ITS	49405	201_Shoot_CDC.Teal_2016_July	910	301.Rhizojul2014-16S	20048
216RootJL2014-ITS	65480	202_Bulk_CDC.Kernen_2013_August	1184	301.Rootjul2013-16S	30274
217Bulk-CP2014-SEPT-ITS	50618	202_Bulk_CDC.Kernen_2013_July	191	301.Rootjul2014-16S	114619
217BulkJL2014-ITS	63611	202_Bulk_CDC.Stanley_2014_July	3231	301Bulk.CP2013-Aug-16S	41565
217Rhizo-CP2014-SEPT-ITS	74574	202_Bulk_CDC.Stanley_2014_September	12154	301Bulk.CP2014-Sep-16S	24611
217RhizoJL2014-ITS	61463	202_Bulk_CDC.Verona_2016_August	19958	301Rhizo.CP2013-Aug-16S	42137
217Root-CP2014-SEPT-ITS	71100	202_Bulk_CDC.Verona_2016_July	7161	301Rhizo.CP2014-Sep-16S	36878
217RootJL2014-ITS	49305	202_Bulk_Strongfield_2015_August	18710	301Root.CP2013-Aug-16S	31699
218Bulk-CP2014-SEPT-ITS	26277	202_Bulk_Strongfield_2015_June	30563	301Root.CP2014-Sep-16S	33037
218BulkJL2014-ITS	0	202_Rhizo_CDC.Kernen_2013_August	40355	302.Bulkjul2014-16S	32309
218Rhizo-CP2014-SEPT-ITS	56082	202_Rhizo_CDC.Kernen_2013_July	26331	302.Rhizojul2014-16S	31773
218RhizoJL2014-ITS	59589	202_Rhizo_CDC.Stanley_2014_July	2840	302.Rootjul2013-16S	40536
218Root-CP2014-SEPT-ITS	39248	202_Rhizo_CDC.Stanley_2014_September	8671	302.Rootjul2014-16S	118695
218RootJL2014-ITS	59856	202_Rhizo_CDC.Verona_2016_August	16127	302Bulk.CP2013-Aug-16S	31178
219Bulk-CP2014-SEPT-ITS	43684	202_Rhizo_CDC.Verona_2016_July	12831	302Bulk.CP2014-Sep-16S	30297
219BulkJL2014-ITS	41300	202_Rhizo_Strongfield_2015_June	26837	302Rhizo.CP2013-Aug-16S	29054
219Rhizo-CP2014-SEPT-ITS	86527	202_Root_CDC.Kernen_2013_August	36066	302Rhizo.CP2014-Sep-16S	37037
219RhizoJL2014-ITS	20574	202_Root_CDC.Kernen_2013_July	28695	302Root.CP2013-Aug-16S	39022
219Root-CP2014-SEPT-ITS	63991	202_Root_CDC.Stanley_2014_July	2491	302Root.CP2014-Sep-16S	27802
219RootJL2014-ITS	35682	202_Root_CDC.Stanley_2014_September	10040	303.Bulkjul2013-16S	28503
220Bulk-CP2014-SEPT-ITS	35681	202_Root_CDC.Verona_2016_August	14896	303.Bulkjul2014-16S	25269
220BulkJL2014-ITS	42914	202_Root_CDC.Verona_2016_July	13640	303.Rhizojul2013-16S	54832
220Rhizo-CP2014-SEPT-ITS	59099	202_Root_Strongfield_2015_August	19623	303.Rhizojul2014-16S	13235
220RhizoJL2014-ITS	63873	202_Root_Strongfield_2015_June	30414	303.Rootjul2013-16S	33253
220Root-CP2014-SEPT-ITS	57951	202_Shoot_CDC.Verona_2016_August	9049	303.Rootjul2014-16S	29894
220RootJL2014-ITS	28130	202_Shoot_CDC.Verona_2016_July	649	303Bulk.CP2013-Aug-16S	32739
301Bulk-CP2013-AUG-ITS	32190	203_Bulk_AC.Barrie_2013_August	6183	303Bulk.CP2014-Sep-16S	26208
301Bulk-CP2014-SEPT-ITS	32675	203_Bulk_AC.Barrie_2013_July	9516	303Rhizo.CP2013-Aug-16S	53888
301BulkJL2013-ITS	41190	203_Bulk_AC.Barrie_2014_July	11231	303Rhizo.CP2014-Sep-16S	31774
301BulkJL2014-ITS	40142	203_Bulk_AC.Barrie_2014_September	21127	303Root.CP2013-Aug-16S	39119
301Rhizo-CP2013-AUG-ITS	31763	203_Bulk_Marquis_2015_August	30835	303Root.CP2014-Sep-16S	25005
301Rhizo-CP2014-SEPT-ITS	69108	203_Bulk_Marquis_2015_June	38271	304.Bulkjul2013-16S	59963
301RhizoJL2013-ITS	59446	203_Bulk_Marquis_2016_August	24931	304.Bulkjul2014-16S	26514
301RhizoJL2014-ITS	67656	203_Bulk_Marquis_2016_July	6090	304.Rhizojul2013-16S	64164
301Root-CP2013-AUG-ITS	31442	203_Rhizo_AC.Barrie_2013_August	9018	304.Rhizojul2014-16S	38721
301Root-CP2014-SEPT-ITS	79179	203_Rhizo_AC.Barrie_2013_July	25290	304.Rootjul2013-16S	49639
301RootJL2013-ITS	55891	203_Rhizo_AC.Barrie_2014_July	9300	304.Rootjul2014-16S	62066
301RootJL2014-ITS	44595	203_Rhizo_AC.Barrie_2014_September	15452	304Bulk.CP2013-Aug-16S	57383
302Bulk-CP2013-AUG-ITS	31423	203_Rhizo_Marquis_2015_June	38187	304Bulk.CP2014-Sep-16S	22639
302Bulk-CP2014-SEPT-ITS	40183	203_Rhizo_Marquis_2016_August	23573	304Rhizo.CP2013-Aug-16S	37872
302BulkJL2013-ITS	56396	203_Rhizo_Marquis_2016_July	12622	304Rhizo.CP2014-Sep-16S	34376
302BulkJL2014-ITS	60051	203_Root_AC.Barrie_2013_August	28166	304Root.CP2013-Aug-16S	37822
302Rhizo-CP2013-AUG-ITS	0	203_Root_AC.Barrie_2013_July	16200	304Root.CP2014-Sep-16S	43141
302Rhizo-CP2014-SEPT-ITS	68537	203_Root_AC.Barrie_2014_July	8381	305.Bulkjul2013-16S	34052
302RhizoJL2013-ITS	41657	203_Root_AC.Barrie_2014_September	18558	305.Bulkjul2014-16S	31740
302RhizoJL2014-ITS	70048	203_Root_Marquis_2015_August	18843	305.Rhizojul2013-16S	17535
302Root-CP2013-AUG-ITS	33924	203_Root_Marquis_2015_June	46185	305.Rhizojul2014-16S	18090
302Root-CP2014-SEPT-ITS	49715	203_Root_Marquis_2016_August	26585	305.Rootjul2013-16S	39320
302RootJL2013-ITS	82657	203_Root_Marquis_2016_July	19890	305.Rootjul2014-16S	123551
302RootJL2014-ITS	28127	203_Shoot_Marquis_2016_August	21467	305Bulk.CP2013-Aug-16S	40149
303Bulk-CP2013-AUG-ITS	34445	203_Shoot_Marquis_2016_July	1075	305Bulk.CP2014-Sep-16S	28046
303Bulk-CP2014-SEPT-ITS	44419	204_Bulk_AC.Barrie_2015_August	44818	305Rhizo.CP2013-Aug-16S	27259
303BulkJL2013-ITS	75158	204_Bulk_AC.Barrie_2015_June	39848	305Rhizo.CP2014-Sep-16S	47161
303BulkJL2014-ITS	51961	204_Bulk_CDC.Stanley_2016_August	19143	305Root.CP2013-Aug-16S	46433
303Rhizo-CP2013-AUG-ITS	35206	204_Bulk_CDC.Stanley_2016_July	4464	305Root.CP2014-Sep-16S	41478
303Rhizo-CP2014-SEPT-ITS	74409	204_Bulk_Marquis_2013_August	4723	306.Bulkjul2013-16S	24111
303RhizoJL2013-ITS	63302	204_Bulk_Marquis_2013_July	16823	306.Bulkjul2014-16S	29196
303RhizoJL2014-ITS	49186	204_Bulk_Strongfield.w.Inoculant_2014_July	9319	306.Rhizojul2014-16S	62545
303Root-CP2013-AUG-ITS	85370	204_Bulk_Strongfield.w.Inoculant_2014_September	11913	306.Rootjul2013-16S	28889
303Root-CP2014-SEPT-ITS	57895	204_Rhizo_AC.Barrie_2015_June	36297	306.Rootjul2014-16S	141754
303RootJL2013-ITS	57184	204_Rhizo_CDC.Stanley_2016_August	23650	306Bulk.CP2013-Aug-16S	39308
303RootJL2014-ITS	43282	204_Rhizo_CDC.Stanley_2016_July	11063	306Bulk.CP2014-Sep-16S	28911
304Bulk-CP2013-AUG-ITS	37444	204_Rhizo_Marquis_2013_August	11622	306Rhizo.CP2014-Sep-16S	49586
304Bulk-CP2014-SEPT-ITS	32831	204_Rhizo_Marquis_2013_July	12964	306Root.CP2013-Aug-16S	21554
304BulkJL2013-ITS	49954	204_Rhizo_Strongfield.w.Inoculant_2014_July	6963	306Root.CP2014-Sep-16S	42121
304BulkJL2014-ITS	27454	204_Rhizo_Strongfield.w.Inoculant_2014_September	7850	307.Bulkjul2013-16S	22892
304Rhizo-CP2013-AUG-ITS	29071	204_Root_AC.Barrie_2015_August	27605	307.Bulkjul2014-16S	26482
304Rhizo-CP2014-SEPT-ITS	60208	204_Root_AC.Barrie_2015_June	43737	307.Rhizojul2013-16S	27973
304RhizoJL2013-ITS	52062	204_Root_CDC.Stanley_2016_August	26169	307.Rhizojul2014-16S	51675
304RhizoJL2014-ITS	56558	204_Root_CDC.Stanley_2016_July	20074	307.Rootjul2013-16S	38865
304Root-CP2013-AUG-ITS	36670	204_Root_Marquis_2013_August	46730	307.Rootjul2014-16S	147141
304Root-CP2014-SEPT-ITS	53447	204_Root_Marquis_2013_July	23415	307Bulk.CP2013-Aug-16S	28410
304RootJL2013-ITS	51166	204_Root_Strongfield.w.Inoculant_2014_July	8166	307Bulk.CP2014-Sep-16S	23737
304RootJL2014-ITS	70793	204_Root_Strongfield.w.Inoculant_2014_September	9659	307Rhizo.CP2013-Aug-16S	25815
305Bulk-CP2013-AUG-ITS	25717	204_Shoot_CDC.Stanley_2016_August	15881	307Rhizo.CP2014-Sep-16S	33878
305Bulk-CP2014-SEPT-ITS	56343	204_Shoot_CDC.Stanley_2016_July	1090	307Root.CP2013-Aug-16S	32635
305BulkJL2013-ITS	88863	205_Bulk_AC.Barrie_2016_August	8860	307Root.CP2014-Sep-16S	34747
305BulkJL2014-ITS	47044	205_Bulk_AC.Barrie_2016_July	2624	308.Bulkjul2013-16S	37320
305Rhizo-CP2013-AUG-ITS	0	205_Bulk_CDC.Verona_2015_August	10982	308.Bulkjul2014-16S	45824
305Rhizo-CP2014-SEPT-ITS	70036	205_Bulk_CDC.Verona_2015_June	8154	308.Rhizojul2013-16S	18974
305RhizoJL2013-ITS	42271	205_Bulk_Lillian_2013_August	19497	308.Rhizojul2014-16S	15651
305RhizoJL2014-ITS	61548	205_Bulk_Lillian_2013_July	14800	308.Rootjul2013-16S	26457
305Root-CP2013-AUG-ITS	174173	205_Bulk_Marquis_2014_July	11859	308.Rootjul2014-16S	30028
305Root-CP2014-SEPT-ITS	60434	205_Bulk_Marquis_2014_September	19177	308Bulk.CP2013-Aug-16S	26674
305RootJL2013-ITS	70253	205_Rhizo_AC.Barrie_2016_August	9056	308Bulk.CP2014-Sep-16S	34705
305RootJL2014-ITS	52650	205_Rhizo_AC.Barrie_2016_July	5772	308Rhizo.CP2013-Aug-16S	24466
306Bulk-CP2013-AUG-ITS	28838	205_Rhizo_CDC.Verona_2015_June	6550	308Rhizo.CP2014-Sep-16S	39622
306Bulk-CP2014-SEPT-ITS	57827	205_Rhizo_Lillian_2013_August	26532	308Root.CP2013-Aug-16S	28003
306BulkJL2013-ITS	68734	205_Rhizo_Lillian_2013_July	44753	308Root.CP2014-Sep-16S	34926
306BulkJL2014-ITS	40594	205_Rhizo_Marquis_2014_July	7352	309.Bulkjul2013-16S	28091
306Rhizo-CP2013-AUG-ITS	1	205_Rhizo_Marquis_2014_September	13711	309.Bulkjul2014-16S	27786
306Rhizo-CP2014-SEPT-ITS	77837	205_Root_AC.Barrie_2016_August	8802	309.Rhizojul2013-16S	35256
306RhizoJL2013-ITS	53225	205_Root_AC.Barrie_2016_July	7686	309.Rhizojul2014-16S	12476
306RhizoJL2014-ITS	68601	205_Root_CDC.Verona_2015_August	9620	309.Rootjul2013-16S	26216
306Root-CP2013-AUG-ITS	64896	205_Root_CDC.Verona_2015_June	9147	309.Rootjul2014-16S	25604
306Root-CP2014-SEPT-ITS	76665	205_Root_Lillian_2013_August	12143	309Bulk.CP2013-Aug-16S	34812
306RootJL2013-ITS	28787	205_Root_Lillian_2013_July	23762	309Bulk.CP2014-Sep-16S	30932
306RootJL2014-ITS	44299	205_Root_Marquis_2014_July	8058	309Rhizo.CP2013-Aug-16S	40936
307Bulk-CP2013-AUG-ITS	23614	205_Root_Marquis_2014_September	14241	309Rhizo.CP2014-Sep-16S	30027
307Bulk-CP2014-SEPT-ITS	41290	205_Shoot_AC.Barrie_2016_August	4891	309Root.CP2013-Aug-16S	28240
307BulkJL2013-ITS	63912	205_Shoot_AC.Barrie_2016_July	450	309Root.CP2014-Sep-16S	27416
307BulkJL2014-ITS	37435	206_Bulk_CDC.Verona_2014_July	10283	310.Bulkjul2013-16S	32629
307Rhizo-CP2013-AUG-ITS	29223	206_Bulk_CDC.Verona_2014_September	12856	310.Bulkjul2014-16S	20908
307Rhizo-CP2014-SEPT-ITS	73358	206_Bulk_Pelisser_2015_August	21496	310.Rhizojul2013-16S	56161
307RhizoJL2013-ITS	65466	206_Bulk_Pelisser_2015_June	22689	310.Rhizojul2014-16S	18661
307RhizoJL2014-ITS	79801	206_Bulk_Pelisser_2016_August	14094	310.Rootjul2013-16S	38524
307Root-CP2013-AUG-ITS	90087	206_Bulk_Pelisser_2016_July	3847	310.Rootjul2014-16S	151697
307Root-CP2014-SEPT-ITS	57896	206_Bulk_Strongfield_2013_August	46612	310Bulk.CP2013-Aug-16S	47368
307RootJL2013-ITS	59268	206_Bulk_Strongfield_2013_July	68752	310Bulk.CP2014-Sep-16S	24092
307RootJL2014-ITS	57118	206_Rhizo_CDC.Verona_2014_July	8298	310Rhizo.CP2013-Aug-16S	34829
308Bulk-CP2013-AUG-ITS	25036	206_Rhizo_CDC.Verona_2014_September	10515	310Rhizo.CP2014-Sep-16S	42072
308Bulk-CP2014-SEPT-ITS	79301	206_Rhizo_Pelisser_2015_June	22645	310Root.CP2013-Aug-16S	35342
308BulkJL2013-ITS	64308	206_Rhizo_Pelisser_2016_August	15147	310Root.CP2014-Sep-16S	34663
308BulkJL2014-ITS	51214	206_Rhizo_Pelisser_2016_July	8044	311.Bulkjul2014-16S	18076
308Rhizo-CP2013-AUG-ITS	0	206_Rhizo_Strongfield_2013_August	17374	311.Rhizojul2014-16S	15381
308Rhizo-CP2014-SEPT-ITS	65080	206_Rhizo_Strongfield_2013_July	20570	311.Rootjul2014-16S	40575
308RhizoJL2013-ITS	53989	206_Root_CDC.Verona_2014_July	5221	311Bulk.CP2014-Sep-16S	23017
308RhizoJL2014-ITS	62259	206_Root_CDC.Verona_2014_September	10128	311Rhizo.CP2014-Sep-16S	31756
308Root-CP2013-AUG-ITS	73931	206_Root_Pelisser_2015_August	15037	311Root.CP2014-Sep-16S	28164
308Root-CP2014-SEPT-ITS	55983	206_Root_Pelisser_2015_June	29262	312.Bulkjul2014-16S	25101
308RootJL2013-ITS	50468	206_Root_Pelisser_2016_August	14501	312.Rhizojul2014-16S	12639
308RootJL2014-ITS	109128	206_Root_Pelisser_2016_July	12180	312.Rootjul2014-16S	120085
309Bulk-CP2013-AUG-ITS	30631	206_Root_Strongfield_2013_August	4596	312Bulk.CP2014-Sep-16S	24936
309Bulk-CP2014-SEPT-ITS	50165	206_Root_Strongfield_2013_July	14257	312Rhizo.CP2014-Sep-16S	33524
309BulkJL2013-ITS	66284	206_Shoot_Pelisser_2016_August	7344	312Root.CP2014-Sep-16S	32818
309BulkJL2014-ITS	42309	206_Shoot_Pelisser_2016_July	814	313.Bulkjul2014-16S	24626
309Rhizo-CP2013-AUG-ITS	27721	207_Bulk_AC.Barrie.w.Inoculant_2014_July	7601	313.Rootjul2014-16S	66242
309Rhizo-CP2014-SEPT-ITS	61959	207_Bulk_AC.Barrie.w.Inoculant_2014_September	10595	313Bulk.CP2014-Sep-16S	24453
309RhizoJL2013-ITS	80825	207_Bulk_CDC.Stanley_2013_August	44398	313Rhizo.CP2014-Sep-16S	37763
309RhizoJL2014-ITS	46650	207_Bulk_CDC.Stanley_2013_July	61104	313Root.CP2014-Sep-16S	30035
309Root-CP2013-AUG-ITS	69638	207_Bulk_Lillian_2015_August	40885	314.Bulkjul2014-16S	24315
309Root-CP2014-SEPT-ITS	55635	207_Bulk_Lillian_2015_June	65809	314.Rootjul2014-16S	93028
309RootJL2013-ITS	57527	207_Bulk_Lillian_2016_August	27820	314Bulk.CP2014-Sep-16S	31262
309RootJL2014-ITS	34021	207_Bulk_Lillian_2016_July	7115	314Rhizo.CP2014-Sep-16S	37426
310Bulk-CP2013-AUG-ITS	29816	207_Rhizo_AC.Barrie.w.Inoculant_2014_July	7145	314Root.CP2014-Sep-16S	32913
310Bulk-CP2014-SEPT-ITS	17788	207_Rhizo_AC.Barrie.w.Inoculant_2014_September	8118	315.Bulkjul2014-16S	31539
310BulkJL2013-ITS	77720	207_Rhizo_CDC.Stanley_2013_August	31343	315.Rootjul2014-16S	44506
310BulkJL2014-ITS	20436	207_Rhizo_CDC.Stanley_2013_July	41936	315Bulk.CP2014-Sep-16S	31168
310Rhizo-CP2013-AUG-ITS	23944	207_Rhizo_Lillian_2015_June	48095	315Rhizo.CP2014-Sep-16S	31862
310Rhizo-CP2014-SEPT-ITS	65640	207_Rhizo_Lillian_2016_August	28857	315Root.CP2014-Sep-16S	23806
310RhizoJL2013-ITS	59177	207_Rhizo_Lillian_2016_July	16996	316.Bulkjul2014-16S	29561
310RhizoJL2014-ITS	37731	207_Root_AC.Barrie.w.Inoculant_2014_July	5641	316.Rhizojul2014-16S	20290
310Root-CP2013-AUG-ITS	83177	207_Root_AC.Barrie.w.Inoculant_2014_September	9342	316.Rootjul2014-16S	103671
310Root-CP2014-SEPT-ITS	52207	207_Root_CDC.Stanley_2013_August	8770	316Bulk.CP2014-Sep-16S	26571
310RootJL2013-ITS	51839	207_Root_CDC.Stanley_2013_July	16902	316Rhizo.CP2014-Sep-16S	43171
310RootJL2014-ITS	56919	207_Root_Lillian_2015_August	32650	316Root.CP2014-Sep-16S	33048
311Bulk-CP2014-SEPT-ITS	38396	207_Root_Lillian_2015_June	81565	317.Bulkjul2014-16S	30954
311BulkJL2014-ITS	46883	207_Root_Lillian_2016_August	26819	317.Rhizojul2014-16S	17529
311Rhizo-CP2014-SEPT-ITS	49631	207_Root_Lillian_2016_July	23455	317.Rootjul2014-16S	196816
311RhizoJL2014-ITS	45555	207_Shoot_Lillian_2016_August	14428	317Bulk.CP2014-Sep-16S	27648
311Root-CP2014-SEPT-ITS	43273	207_Shoot_Lillian_2016_July	1355	317Rhizo.CP2014-Sep-16S	45325
311RootJL2014-ITS	37012	208_Bulk_CDC.Kernen_2014_July	428	317Root.CP2014-Sep-16S	35787
312Bulk-CP2014-SEPT-ITS	33095	208_Bulk_CDC.Kernen_2014_September	1714	318.Bulkjul2014-16S	55189
312BulkJL2014-ITS	3454	208_Bulk_Pelisser_2013_August	34405	318.Rhizojul2014-16S	24838
312Rhizo-CP2014-SEPT-ITS	49317	208_Bulk_Pelisser_2013_July	47378	318.Rootjul2014-16S	89162
312RhizoJL2014-ITS	39157	208_Bulk_Red.Fife_2015_August	30179	318Bulk.CP2014-Sep-16S	26479
312Root-CP2014-SEPT-ITS	45966	208_Bulk_Red.Fife_2015_June	52347	318Rhizo.CP2014-Sep-16S	45812
312RootJL2014-ITS	36461	208_Bulk_Strongfield_2016_August	26675	318Root.CP2014-Sep-16S	35176
313Bulk-CP2014-SEPT-ITS	29448	208_Bulk_Strongfield_2016_July	9226	319.Bulkjul2014-16S	30957
313BulkJL2014-ITS	31684	208_Rhizo_CDC.Kernen_2014_July	384	319.Rhizojul2014-16S	18529
313Rhizo-CP2014-SEPT-ITS	87068	208_Rhizo_CDC.Kernen_2014_September	1476	319.Rootjul2014-16S	18427
313RhizoJL2014-ITS	56387	208_Rhizo_Pelisser_2013_August	25743	319Bulk.CP2014-Sep-16S	32062
313Root-CP2014-SEPT-ITS	43683	208_Rhizo_Pelisser_2013_July	34592	319Rhizo.CP2014-Sep-16S	46901
313RootJL2014-ITS	50415	208_Rhizo_Red.Fife_2015_June	41263	319Root.CP2014-Sep-16S	37191
314Bulk-CP2014-SEPT-ITS	44586	208_Rhizo_Strongfield_2016_August	27337	320.Bulkjul2014-16S	25775
314BulkJL2014-ITS	41679	208_Rhizo_Strongfield_2016_July	18556	320.Rhizojul2014-16S	17915
314Rhizo-CP2014-SEPT-ITS	34442	208_Root_CDC.Kernen_2014_July	269	320.Rootjul2014-16S	33659
314RhizoJL2014-ITS	41116	208_Root_CDC.Kernen_2014_September	1686	320Bulk.CP2014-Sep-16S	29127
314Root-CP2014-SEPT-ITS	52393	208_Root_Pelisser_2013_August	7737	320Rhizo.CP2014-Sep-16S	41274
314RootJL2014-ITS	28499	208_Root_Pelisser_2013_July	5925	320Root.CP2014-Sep-16S	35301
315Bulk-CP2014-SEPT-ITS	45935	208_Root_Red.Fife_2015_August	25879	BHA.BulkCtrl-Jul2016-16S	0
315BulkJL2014-ITS	25848	208_Root_Red.Fife_2015_June	62224	BHA.BulkPhos-Jul2016-16S	0
315Rhizo-CP2014-SEPT-ITS	43001	208_Root_Strongfield_2016_August	25401	BHA.RhizoCtrl-Jul2016-16S	0
315RhizoJL2014-ITS	41521	208_Root_Strongfield_2016_July	20546	BHA.RhizoPhos-Jul2016-16S	0
315Root-CP2014-SEPT-ITS	56944	208_Shoot_Strongfield_2016_August	13084	BHA.RhootPhos-Jul2016-16S	1
315RootJL2014-ITS	32460	208_Shoot_Strongfield_2016_July	1119	BHA.RootCtrl-Jul2016-16S	0
316Bulk-CP2014-SEPT-ITS	30747	209_Bulk_CDC.Kernen_2015_August	21487	BHA.ShootCtrl-Jul2016-16S	0
316BulkJL2014-ITS	26862	209_Bulk_CDC.Kernen_2015_June	43460	BHA.ShootPhos-Jul2016-16S	0
316Rhizo-CP2014-SEPT-ITS	54651	209_Bulk_CDC.Kernen_2016_August	19409	BULK.101.AUG-2015-16S	72259
316RhizoJL2014-ITS	36173	209_Bulk_CDC.Kernen_2016_July	6030	BULK.101.JUNE-2015-16S	18393
316Root-CP2014-SEPT-ITS	29536	209_Bulk_CDC.Teal_2013_August	29605	BULK.102.AUG-2015-16S	94914
316RootJL2014-ITS	38418	209_Bulk_CDC.Teal_2013_July	42441	BULK.102.JUNE-2015-16S	49079
317Bulk-CP2014-SEPT-ITS	44236	209_Bulk_CDC.Verona.w.Inoculant_2014_July	143	BULK.103.AUG-2015-16S	170804
317BulkJL2014-ITS	46814	209_Bulk_CDC.Verona.w.Inoculant_2014_September	788	BULK.103.JUNE-2015-16S	118801
317Rhizo-CP2014-SEPT-ITS	66230	209_Rhizo_CDC.Kernen_2015_June	38240	BULK.104.AUG-2015-16S	77301
317RhizoJL2014-ITS	57268	209_Rhizo_CDC.Kernen_2016_August	21064	BULK.104.JUNE-2015-16S	93860
317Root-CP2014-SEPT-ITS	55791	209_Rhizo_CDC.Kernen_2016_July	11565	BULK.105.AUG-2015-16S	66485
317RootJL2014-ITS	27646	209_Rhizo_CDC.Teal_2013_August	31674	BULK.105.JUNE-2015-16S	68391
318Bulk-CP2014-SEPT-ITS	44024	209_Rhizo_CDC.Teal_2013_July	33783	BULK.106.AUG-2015-16S	72353
318BulkJL2014-ITS	34018	209_Rhizo_CDC.Verona.w.Inoculant_2014_July	171	BULK.106.JUNE-2015-16S	66770
318Rhizo-CP2014-SEPT-ITS	70738	209_Rhizo_CDC.Verona.w.Inoculant_2014_September	690	BULK.110.AUG-2015-16S	65129
318RhizoJL2014-ITS	57541	209_Root_CDC.Kernen_2015_August	21129	BULK.110.JUNE-2015-16S	97880
318Root-CP2014-SEPT-ITS	61221	209_Root_CDC.Kernen_2015_June	50237	BULK.201.AUG-2015-16S	116172
318RootJL2014-ITS	59830	209_Root_CDC.Kernen_2016_August	20292	BULK.201.JUNE-2015-16S	60861
319Bulk-CP2014-SEPT-ITS	45603	209_Root_CDC.Kernen_2016_July	17030	BULK.202.AUG-2015-16S	157674
319BulkJL2014-ITS	40362	209_Root_CDC.Teal_2013_August	7803	BULK.202.JUNE-2015-16S	165285
319Rhizo-CP2014-SEPT-ITS	72881	209_Root_CDC.Teal_2013_July	6381	BULK.203.AUG-2015-16S	63629
319RhizoJL2014-ITS	66899	209_Root_CDC.Verona.w.Inoculant_2014_July	98	BULK.203.JUNE-2015-16S	58994
319Root-CP2014-SEPT-ITS	60903	209_Root_CDC.Verona.w.Inoculant_2014_September	803	BULK.204.AUG-2015-16S	65953
319RootJL2014-ITS	65193	209_Shoot_CDC.Kernen_2016_August	8852	BULK.204.JUNE-2015-16S	54411
320Bulk-CP2014-SEPT-ITS	59172	209_Shoot_CDC.Kernen_2016_July	878	BULK.205.AUG-2015-16S	59365
320BulkJL2014-ITS	35054	210_Bulk_CDC.Teal_2015_August	37857	BULK.205.JUNE-2015-16S	199871
320Rhizo-CP2014-SEPT-ITS	69689	210_Bulk_CDC.Teal_2015_June	74590	BULK.206.AUG-2015-16S	74686
320RhizoJL2014-ITS	65703	210_Bulk_Red.Fife_2013_August	13283	BULK.206.JUNE-2015-16S	47281
320Root-CP2014-SEPT-ITS	54482	210_Bulk_Red.Fife_2013_July	17941	BULK.207.AUG-2015-16S	52002
320RootJL2014-ITS	70281	210_Bulk_Red.Fife_2014_July	8624	BULK.207.JUNE-2015-16S	77069
CP-101B-Aug2016-ITS	45361	210_Bulk_Red.Fife_2014_September	15882	BULK.208.AUG-2015-16S	67073
CP-101B-Jul2016-ITS	50729	210_Bulk_Red.Fife_2016_August	33305	BULK.208.JUNE-2015-16S	72412
CP-101R-Aug2016-ITS	31541	210_Bulk_Red.Fife_2016_July	11977	BULK.209.AUG-2015-16S	55232
CP-101R-Jul2016-ITS	48234	210_Rhizo_CDC.Teal_2015_June	65277	BULK.209.JUNE-2015-16S	214
CP-101Rt-Aug2016-ITS	0	210_Rhizo_Red.Fife_2013_August	17602	BULK.210.AUG-2015-16S	60356
CP-101Rt-Jul2016-ITS	40415	210_Rhizo_Red.Fife_2013_July	22579	BULK.210.JUNE-2015-16S	62852
CP-101St-Aug2016-ITS	46144	210_Rhizo_Red.Fife_2014_July	7371	BULK.301.AUG-2015-16S	57580
CP-101St-Jul2016-ITS	20233	210_Rhizo_Red.Fife_2014_September	10199	BULK.301.JUNE-2015-16S	53702
CP-102B-Aug2016-ITS	53997	210_Rhizo_Red.Fife_2016_August	26642	BULK.303.AUG-2015-16S	64606
CP-102B-Jul2016-ITS	29402	210_Rhizo_Red.Fife_2016_July	19401	BULK.303.JUNE-2015-16S	120505
CP-102R-Aug2016-ITS	35225	210_Root_CDC.Teal_2015_August	27213	BULK.304.AUG-2015-16S	79027
CP-102R-Jul2016-ITS	45441	210_Root_CDC.Teal_2015_June	67659	BULK.304.JUNE-2015-16S	77055
CP-102Rt-Aug2016-ITS	0	210_Root_Red.Fife_2013_August	8223	BULK.305.AUG-2015-16S	63015
CP-102Rt-Jul2016-ITS	51348	210_Root_Red.Fife_2013_July	8025	BULK.305.JUNE-2015-16S	83195
CP-102St-Aug2016-ITS	35517	210_Root_Red.Fife_2014_July	6262	BULK.306.AUG-2015-16S	50443
CP-102St-Jul2016-ITS	30019	210_Root_Red.Fife_2014_September	11933	BULK.306.JUNE-2015-16S	66157
CP-103B-Aug2016-ITS	35542	210_Root_Red.Fife_2016_August	26275	BULK.307.AUG-2015-16S	36275
CP-103B-Jul2016-ITS	45525	210_Root_Red.Fife_2016_July	24903	BULK.307.JUNE-2015-16S	30612
CP-103R-Aug2016-ITS	34318	210_Shoot_Red.Fife_2016_August	13899	BULK.308.AUG-2015-16S	66657
CP-103R-Jul2016-ITS	60793	210_Shoot_Red.Fife_2016_July	1374	BULK.308.JUNE-2015-16S	43934
CP-103Rt-Aug2016-ITS	0	211_Bulk_Lillian_2014_July	55565	BULK.309.AUG-2015-16S	40158
CP-103Rt-Jul2016-ITS	46961	211_Bulk_Lillian_2014_September	42558	BULK.309.JUNE-2015-16S	78313
CP-103St-Aug2016-ITS	0	211_Rhizo_Lillian_2014_July	26987	BULK.310.AUG-2015-16S	51750
CP-103St-Jul2016-ITS	21100	211_Rhizo_Lillian_2014_September	34608	BULK.310.JUNE-2015-16S	135981
CP-104B-Aug2016-ITS	45505	211_Root_Lillian_2014_July	31798	BULK107.AUG.2015-16S	73882
CP-104B-Jul2016-ITS	29764	211_Root_Lillian_2014_September	35235	BULK107.JUNE.2015-16S	233
CP-104R-Aug2016-ITS	32843	212_Bulk_CDC.Teal.w.Inoculant_2014_July	112668	BULK108.AUG.2015-16S	72712
CP-104R-Jul2016-ITS	46147	212_Bulk_CDC.Teal.w.Inoculant_2014_September	90830	BULK108.JUNE.2015-16S	100652
CP-104Rt-Aug2016-ITS	0	212_Rhizo_CDC.Teal.w.Inoculant_2014_July	52083	BULK109.AUG.2015-16S	141410
CP-104Rt-Jul2016-ITS	48357	212_Rhizo_CDC.Teal.w.Inoculant_2014_September	61884	BULK109.JUNE.2015-16S	22865
CP-104St-Aug2016-ITS	0	212_Root_CDC.Teal.w.Inoculant_2014_July	72206	BULK302.AUG.2015-16S	67673
CP-104St-Jul2016-ITS	43561	212_Root_CDC.Teal.w.Inoculant_2014_September	80707	BULK302.JUNE.2015-16S	97318
CP-105B-Aug2016-ITS	26589	213_Bulk_CDC.Stanley.w.Inoculant_2014_July	109490	CP.101B-Aug2016-16S	41029
CP-105B-Jul2016-ITS	37929	213_Bulk_CDC.Stanley.w.Inoculant_2014_September	107078	CP.101R-Aug2016-16S	27065
CP-105R-Aug2016-ITS	33324	213_Rhizo_CDC.Stanley.w.Inoculant_2014_July	58425	CP.101Rt-Aug2016-16S	25877
CP-105R-Jul2016-ITS	36622	213_Rhizo_CDC.Stanley.w.Inoculant_2014_September	81990	CP.101Rt-Jul2016-16S	41824
CP-105Rt-Aug2016-ITS	0	213_Root_CDC.Stanley.w.Inoculant_2014_July	64380	CP.101St-Aug2016-16S	27323
CP-105Rt-Jul2016-ITS	39377	213_Root_CDC.Stanley.w.Inoculant_2014_September	84060	CP.101St-Jul2016-16S	0
CP-105St-Aug2016-ITS	0	214_Bulk_Marquis.w.Inoculant_2014_July	90048	CP.102B-Aug2016-16S	34445
CP-105St-Jul2016-ITS	25949	214_Bulk_Marquis.w.Inoculant_2014_September	67986	CP.102R-Aug2016-16S	17585
CP-106B-Aug2016-ITS	38452	214_Rhizo_Marquis.w.Inoculant_2014_July	78224	CP.102Rt-Aug2016-16S	38645
CP-106B-Jul2016-ITS	48037	214_Rhizo_Marquis.w.Inoculant_2014_September	59105	CP.102Rt-Jul2016-16S	27669
CP-106R-Aug2016-ITS	42119	214_Root_Marquis.w.Inoculant_2014_July	75440	CP.102St-Aug2016-16S	34094
CP-106R-Jul2016-ITS	54097	214_Root_Marquis.w.Inoculant_2014_September	65627	CP.102St-Jul2016-16S	2
CP-106Rt-Aug2016-ITS	0	215_Bulk_Red.Fife.w.Inoculant_2014_July	102523	CP.103B-Aug2016-16S	39831
CP-106Rt-Jul2016-ITS	56932	215_Bulk_Red.Fife.w.Inoculant_2014_September	80945	CP.103R-Aug2016-16S	24884
CP-106St-Aug2016-ITS	0	215_Rhizo_Red.Fife.w.Inoculant_2014_July	73545	CP.103Rt-Aug2016-16S	36287
CP-106St-Jul2016-ITS	21631	215_Rhizo_Red.Fife.w.Inoculant_2014_September	69227	CP.103Rt-Jul2016-16S	38332
CP-107B-Aug2016-ITS	27480	215_Root_Red.Fife.w.Inoculant_2014_July	75401	CP.103St-Aug2016-16S	26457
CP-107B-Jul2016-ITS	41667	215_Root_Red.Fife.w.Inoculant_2014_September	82228	CP.103St-Jul2016-16S	0
CP-107R-Aug2016-ITS	34718	216_Bulk_CDC.Teal_2014_July	78700	CP.104B-Aug2016-16S	90415
CP-107R-Jul2016-ITS	43868	216_Bulk_CDC.Teal_2014_September	73400	CP.104R-Aug2016-16S	31033
CP-107Rt-Aug2016-ITS	0	216_Rhizo_CDC.Teal_2014_July	59372	CP.104Rt-Aug2016-16S	32462
CP-107Rt-Jul2016-ITS	66989	216_Rhizo_CDC.Teal_2014_September	58067	CP.104Rt-Jul2016-16S	38534
CP-107St-Aug2016-ITS	0	216_Root_CDC.Teal_2014_July	57323	CP.104St-Aug2016-16S	33312
CP-107St-Jul2016-ITS	22651	216_Root_CDC.Teal_2014_September	65719	CP.104St-Jul2016-16S	0
CP-108B-Aug2016-ITS	37023	217_Bulk_Lillian.w.Inoculant_2014_July	68209	CP.105B-Aug2016-16S	32126
CP-108B-Jul2016-ITS	34291	217_Bulk_Lillian.w.Inoculant_2014_September	55515	CP.105R-Aug2016-16S	18696
CP-108R-Aug2016-ITS	32792	217_Rhizo_Lillian.w.Inoculant_2014_July	67377	CP.105Rt-Aug2016-16S	33485
CP-108R-Jul2016-ITS	18934	217_Rhizo_Lillian.w.Inoculant_2014_September	53503	CP.105Rt-Jul2016-16S	45904
CP-108Rt-Aug2016-ITS	0	217_Root_Lillian.w.Inoculant_2014_July	68317	CP.105St-Aug2016-16S	57069
CP-108Rt-Jul2016-ITS	58914	217_Root_Lillian.w.Inoculant_2014_September	35200	CP.105St-Jul2016-16S	0
CP-108St-Aug2016-ITS	0	218_Bulk_Pelisser_2014_July	27727	CP.106B-Aug2016-16S	38898
CP-108St-Jul2016-ITS	15625	218_Bulk_Pelisser_2014_September	14964	CP.106R-Aug2016-16S	26972
CP-109B-Aug2016-ITS	40480	218_Rhizo_Pelisser_2014_July	31625	CP.106Rt-Aug2016-16S	54237
CP-109B-Jul2016-ITS	37051	218_Rhizo_Pelisser_2014_September	13181	CP.106Rt-Jul2016-16S	63264
CP-109R-Aug2016-ITS	38914	218_Root_Pelisser_2014_July	19077	CP.106St-Aug2016-16S	51104
CP-109R-Jul2016-ITS	25048	218_Root_Pelisser_2014_September	21378	CP.106St-Jul2016-16S	0
CP-109Rt-Aug2016-ITS	1	219_Bulk_Strongfield_2014_July	66340	CP.107B-Aug2016-16S	18374
CP-109Rt-Jul2016-ITS	54344	219_Bulk_Strongfield_2014_September	50466	CP.107R-Aug2016-16S	30188
CP-109St-Aug2016-ITS	0	219_Rhizo_Strongfield_2014_July	73995	CP.107Rt-Aug2016-16S	31985
CP-109St-Jul2016-ITS	8001	219_Rhizo_Strongfield_2014_September	42793	CP.107Rt-Jul2016-16S	72695
CP-110B-Aug2016-ITS	37825	219_Root_Strongfield_2014_July	67981	CP.107St-Aug2016-16S	47131
CP-110B-Jul2016-ITS	40355	219_Root_Strongfield_2014_September	63915	CP.107St-Jul2016-16S	0
CP-110R-Aug2016-ITS	45436	220_Bulk_Pelisser.w.Inoculant_2014_July	35545	CP.108B-Aug2016-16S	31204
CP-110R-Jul2016-ITS	17931	220_Bulk_Pelisser.w.Inoculant_2014_September	39426	CP.108R-Aug2016-16S	26448
CP-110Rt-Aug2016-ITS	0	220_Rhizo_Pelisser.w.Inoculant_2014_July	31017	CP.108Rt-Aug2016-16S	43703
CP-110Rt-Jul2016-ITS	54921	220_Rhizo_Pelisser.w.Inoculant_2014_September	23862	CP.108Rt-Jul2016-16S	45104
CP-110St-Aug2016-ITS	0	220_Root_Pelisser.w.Inoculant_2014_July	31742	CP.108St-Aug2016-16S	80881
CP-110St-Jul2016-ITS	17185	220_Root_Pelisser.w.Inoculant_2014_September	30512	CP.108St-Jul2016-16S	0
CP2015-ITS-Aug-101Bulk	66941	301_Bulk_AC.Barrie_2013_August	44309	CP.109B-Aug2016-16S	34400
CP2015-ITS-Aug-101Rhizo	35932	301_Bulk_AC.Barrie_2013_July	50539	CP.109R-Aug2016-16S	38034
CP2015-ITS-Aug-101Root	48496	301_Bulk_CDC.Teal.w.Inoculant_2014_July	40876	CP.109Rt-Aug2016-16S	22190
CP2015-ITS-Aug-102Bulk	35421	301_Bulk_CDC.Teal.w.Inoculant_2014_September	37084	CP.109Rt-Jul2016-16S	68791
CP2015-ITS-Aug-102Rhizo	28790	301_Bulk_CDC.Verona_2016_August	21958	CP.109St-Aug2016-16S	83450
CP2015-ITS-Aug-102Root	41309	301_Bulk_CDC.Verona_2016_July	5549	CP.109St-Jul2016-16S	0
CP2015-ITS-Aug-103Bulk	37132	301_Bulk_Red.Fife_2015_August	24656	CP.110B-Aug2016-16S	37552
CP2015-ITS-Aug-103Rhizo	31983	301_Bulk_Red.Fife_2015_June	4610	CP.110R-Aug2016-16S	36815
CP2015-ITS-Aug-103Root	46726	301_Rhizo_AC.Barrie_2013_August	29860	CP.110Rt-Aug2016-16S	13428
CP2015-ITS-Aug-104Bulk	48753	301_Rhizo_AC.Barrie_2013_July	39099	CP.110Rt-Jul2016-16S	35953
CP2015-ITS-Aug-104Rhizo	30122	301_Rhizo_CDC.Teal.w.Inoculant_2014_July	31464	CP.110St-Aug2016-16S	91823
CP2015-ITS-Aug-104Root	38361	301_Rhizo_CDC.Teal.w.Inoculant_2014_September	21902	CP.110St-Jul2016-16S	0
CP2015-ITS-Aug-105Bulk	55165	301_Rhizo_CDC.Verona_2016_August	18736	CP.201B-Aug2016-16S	26780
CP2015-ITS-Aug-105Rhizo	46159	301_Rhizo_CDC.Verona_2016_July	10185	CP.201R-Aug2016-16S	26560
CP2015-ITS-Aug-105Root	26754	301_Rhizo_Red.Fife_2015_June	3723	CP.201Rt-Aug2016-16S	27928
CP2015-ITS-Aug-106Bulk	39966	301_Root_AC.Barrie_2013_August	5908	CP.201Rt-Jul2016-16S	32234
CP2015-ITS-Aug-106Rhizo	43668	301_Root_AC.Barrie_2013_July	6900	CP.201St-Aug2016-16S	76749
CP2015-ITS-Aug-106Root	37067	301_Root_CDC.Teal.w.Inoculant_2014_July	30425	CP.201St-Jul2016-16S	0
CP2015-ITS-Aug-107Bulk	50067	301_Root_CDC.Teal.w.Inoculant_2014_September	27148	CP.202B-Aug2016-16S	27157
CP2015-ITS-Aug-107Rhizo	57259	301_Root_CDC.Verona_2016_August	17352	CP.202R-Aug2016-16S	48366
CP2015-ITS-Aug-107Root	39240	301_Root_CDC.Verona_2016_July	15628	CP.202Rt-Aug2016-16S	14385
CP2015-ITS-Aug-108Bulk	41758	301_Root_Red.Fife_2015_August	20219	CP.202Rt-Jul2016-16S	40251
CP2015-ITS-Aug-108Rhizo	30180	301_Root_Red.Fife_2015_June	4292	CP.202St-Aug2016-16S	90463
CP2015-ITS-Aug-108Root	25005	301_Shoot_CDC.Verona_2016_August	10397	CP.202St-Jul2016-16S	0
CP2015-ITS-Aug-109Bulk	60534	301_Shoot_CDC.Verona_2016_July	668	CP.203B-Aug2016-16S	24420
CP2015-ITS-Aug-109Rhizo	28288	302_Bulk_AC.Barrie_2015_August	19733	CP.203R-Aug2016-16S	45945
CP2015-ITS-Aug-109Root	31042	302_Bulk_AC.Barrie_2015_June	1075	CP.203Rt-Aug2016-16S	13158
CP2015-ITS-Aug-110Bulk	44892	302_Bulk_CDC.Teal_2016_August	8949	CP.203Rt-Jul2016-16S	33496
CP2015-ITS-Aug-110Rhizo	44929	302_Bulk_CDC.Teal_2016_July	2016	CP.203St-Aug2016-16S	169009
CP2015-ITS-Aug-110Root	27730	302_Bulk_CDC.Verona.w.Inoculant_2014_July	35910	CP.203St-Jul2016-16S	0
CP2015-ITS-Aug-201Bulk	57568	302_Bulk_CDC.Verona.w.Inoculant_2014_September	30905	CP.204B-Aug2016-16S	32798
CP2015-ITS-Aug-201Rhizo	41379	302_Bulk_Strongfield_2013_August	20988	CP.204R-Aug2016-16S	34673
CP2015-ITS-Aug-201Root	33087	302_Bulk_Strongfield_2013_July	28882	CP.204Rt-Aug2016-16S	19758
CP2015-ITS-Aug-202Bulk	62556	302_Rhizo_AC.Barrie_2015_June	1025	CP.204Rt-Jul2016-16S	32435
CP2015-ITS-Aug-202Rhizo	34157	302_Rhizo_CDC.Teal_2016_August	11378	CP.204St-Aug2016-16S	78397
CP2015-ITS-Aug-202Root	41047	302_Rhizo_CDC.Teal_2016_July	4804	CP.204St-Jul2016-16S	0
CP2015-ITS-Aug-203Bulk	58273	302_Rhizo_CDC.Verona.w.Inoculant_2014_July	27579	CP.205B-Aug2016-16S	40945
CP2015-ITS-Aug-203Rhizo	34766	302_Rhizo_CDC.Verona.w.Inoculant_2014_September	21304	CP.205R-Aug2016-16S	47312
CP2015-ITS-Aug-203Root	36247	302_Rhizo_Strongfield_2013_August	40094	CP.205Rt-Aug2016-16S	25351
CP2015-ITS-Aug-204Bulk	40310	302_Rhizo_Strongfield_2013_July	50701	CP.205Rt-Jul2016-16S	43476
CP2015-ITS-Aug-204Rhizo	38371	302_Root_AC.Barrie_2015_August	16662	CP.205St-Aug2016-16S	40087
CP2015-ITS-Aug-204Root	19331	302_Root_AC.Barrie_2015_June	1374	CP.205St-Jul2016-16S	0
CP2015-ITS-Aug-205Bulk	42372	302_Root_CDC.Teal_2016_August	9701	CP.206B-Aug2016-16S	36714
CP2015-ITS-Aug-205Rhizo	45154	302_Root_CDC.Teal_2016_July	7393	CP.206R-Aug2016-16S	66046
CP2015-ITS-Aug-205Root	24389	302_Root_CDC.Verona.w.Inoculant_2014_July	22579	CP.206Rt-Aug2016-16S	18877
CP2015-ITS-Aug-206Bulk	42519	302_Root_CDC.Verona.w.Inoculant_2014_September	24657	CP.206Rt-Jul2016-16S	38946
CP2015-ITS-Aug-206Rhizo	58217	302_Root_Strongfield_2013_August	461	CP.206St-Aug2016-16S	28041
CP2015-ITS-Aug-206Root	30914	302_Root_Strongfield_2013_July	2835	CP.206St-Jul2016-16S	0
CP2015-ITS-Aug-207Bulk	53547	302_Shoot_CDC.Teal_2016_August	5490	CP.207B-Aug2016-16S	31260
CP2015-ITS-Aug-207Rhizo	25428	302_Shoot_CDC.Teal_2016_July	631	CP.207R-Aug2016-16S	24418
CP2015-ITS-Aug-207Root	21090	303_Bulk_AC.Barrie.w.Inoculant_2014_July	47721	CP.207Rt-Aug2016-16S	30118
CP2015-ITS-Aug-208Bulk	34056	303_Bulk_AC.Barrie.w.Inoculant_2014_September	45735	CP.207Rt-Jul2016-16S	40744
CP2015-ITS-Aug-208Rhizo	59658	303_Bulk_CDC.Kernen_2015_August	19638	CP.207St-Aug2016-16S	36598
CP2015-ITS-Aug-208Root	22349	303_Bulk_CDC.Kernen_2015_June	4597	CP.207St-Jul2016-16S	0
CP2015-ITS-Aug-209Bulk	38989	303_Bulk_CDC.Stanley_2013_August	15547	CP.208B-Aug2016-16S	117542
CP2015-ITS-Aug-209Rhizo	36975	303_Bulk_CDC.Stanley_2013_July	20558	CP.208R-Aug2016-16S	37333
CP2015-ITS-Aug-209Root	24904	303_Bulk_Lillian_2016_August	19079	CP.208Rt-Aug2016-16S	29590
CP2015-ITS-Aug-210Bulk	29447	303_Bulk_Lillian_2016_July	6866	CP.208Rt-Jul2016-16S	37181
CP2015-ITS-Aug-210Rhizo	33143	303_Rhizo_AC.Barrie.w.Inoculant_2014_July	39491	CP.208St-Aug2016-16S	22686
CP2015-ITS-Aug-210Root	11709	303_Rhizo_AC.Barrie.w.Inoculant_2014_September	30059	CP.208St-Jul2016-16S	0
CP2015-ITS-Aug-301Bulk	42677	303_Rhizo_CDC.Kernen_2015_June	4315	CP.209B-Aug2016-16S	117787
CP2015-ITS-Aug-301Rhizo	34638	303_Rhizo_CDC.Stanley_2013_August	7186	CP.209R-Aug2016-16S	42686
CP2015-ITS-Aug-301Root	30850	303_Rhizo_CDC.Stanley_2013_July	4271	CP.209Rt-Aug2016-16S	35933
CP2015-ITS-Aug-302Bulk	38576	303_Rhizo_Lillian_2016_August	15834	CP.209Rt-Jul2016-16S	41664
CP2015-ITS-Aug-302Rhizo	38681	303_Rhizo_Lillian_2016_July	10300	CP.209St-Aug2016-16S	23193
CP2015-ITS-Aug-302Root	20258	303_Root_AC.Barrie.w.Inoculant_2014_July	41822	CP.209St-Jul2016-16S	0
CP2015-ITS-Aug-303Bulk	47852	303_Root_AC.Barrie.w.Inoculant_2014_September	36198	CP.210B-Aug2016-16S	70929
CP2015-ITS-Aug-303Rhizo	20250	303_Root_CDC.Kernen_2015_August	16146	CP.210R-Aug2016-16S	52233
CP2015-ITS-Aug-303Root	20442	303_Root_CDC.Kernen_2015_June	5648	CP.210Rt-Aug2016-16S	35550
CP2015-ITS-Aug-304Bulk	54849	303_Root_CDC.Stanley_2013_August	111	CP.210Rt-Jul2016-16S	39462
CP2015-ITS-Aug-304Rhizo	26529	303_Root_CDC.Stanley_2013_July	1465	CP.210St-Aug2016-16S	42180
CP2015-ITS-Aug-304Root	36836	303_Root_Lillian_2016_August	14381	CP.210St-Jul2016-16S	0
CP2015-ITS-Aug-305Bulk	44944	303_Root_Lillian_2016_July	11624	CP.301B-Aug2016-16S	78556
CP2015-ITS-Aug-305Rhizo	31167	303_Shoot_Lillian_2016_August	10395	CP.301R-Aug2016-16S	43978
CP2015-ITS-Aug-305Root	54224	303_Shoot_Lillian_2016_July	671	CP.301Rt-Aug2016-16S	106014
CP2015-ITS-Aug-306Bulk	36673	304_Bulk_CDC.Kernen_2014_July	45708	CP.301Rt-Jul2016-16S	44551
CP2015-ITS-Aug-306Rhizo	29457	304_Bulk_CDC.Kernen_2014_September	40916	CP.301St-Aug2016-16S	29980
CP2015-ITS-Aug-306Root	17169	304_Bulk_CDC.Kernen_2016_August	6114	CP.301St-Jul2016-16S	0
CP2015-ITS-Aug-307Bulk	34270	304_Bulk_CDC.Kernen_2016_July	2922	CP.302B-Aug2016-16S	52765
CP2015-ITS-Aug-307Rhizo	29779	304_Bulk_CDC.Verona_2013_August	12623	CP.302R-Aug2016-16S	31483
CP2015-ITS-Aug-307Root	35806	304_Bulk_CDC.Verona_2013_July	19009	CP.302Rt-Aug2016-16S	62623
CP2015-ITS-Aug-308Bulk	44022	304_Bulk_CDC.Verona_2015_August	4287	CP.302Rt-Jul2016-16S	42959
CP2015-ITS-Aug-308Rhizo	40365	304_Bulk_CDC.Verona_2015_June	5988	CP.302St-Aug2016-16S	26438
CP2015-ITS-Aug-308Root	21743	304_Rhizo_CDC.Kernen_2014_July	31184	CP.302St-Jul2016-16S	0
CP2015-ITS-Aug-309Bulk	35830	304_Rhizo_CDC.Kernen_2014_September	22305	CP.303B-Aug2016-16S	43452
CP2015-ITS-Aug-309Rhizo	35097	304_Rhizo_CDC.Kernen_2016_August	4977	CP.303R-Aug2016-16S	34688
CP2015-ITS-Aug-309Root	23538	304_Rhizo_CDC.Kernen_2016_July	3971	CP.303Rt-Aug2016-16S	91361
CP2015-ITS-Aug-310Bulk	34004	304_Rhizo_CDC.Verona_2013_August	8382	CP.303Rt-Jul2016-16S	29558
CP2015-ITS-Aug-310Rhizo	43471	304_Rhizo_CDC.Verona_2013_July	11587	CP.303St-Aug2016-16S	33157
CP2015-ITS-Aug-310Root	31218	304_Rhizo_CDC.Verona_2015_June	4363	CP.303St-Jul2016-16S	0
CP2015-ITS-June-101Bulk	35283	304_Root_CDC.Kernen_2014_July	35383	CP.304B-Aug2016-16S	46583
CP2015-ITS-June-101Rhizo	28272	304_Root_CDC.Kernen_2014_September	30048	CP.304R-Aug2016-16S	37031
CP2015-ITS-June-101Root	32891	304_Root_CDC.Kernen_2016_August	4815	CP.304Rt-Aug2016-16S	40724
CP2015-ITS-June-102Bulk	26070	304_Root_CDC.Kernen_2016_July	4427	CP.304Rt-Jul2016-16S	39680
CP2015-ITS-June-102Rhizo	21583	304_Root_CDC.Verona_2013_August	27612	CP.304St-Aug2016-16S	39971
CP2015-ITS-June-102Root	24281	304_Root_CDC.Verona_2013_July	44606	CP.304St-Jul2016-16S	0
CP2015-ITS-June-103Bulk	40244	304_Root_CDC.Verona_2015_August	5604	CP.305B-Aug2016-16S	45166
CP2015-ITS-June-103Rhizo	45757	304_Root_CDC.Verona_2015_June	5855	CP.305R-Aug2016-16S	30571
CP2015-ITS-June-103Root	37202	304_Shoot_CDC.Kernen_2016_August	2765	CP.305Rt-Aug2016-16S	28242
CP2015-ITS-June-104Bulk	22111	304_Shoot_CDC.Kernen_2016_July	277	CP.305Rt-Jul2016-16S	25075
CP2015-ITS-June-104Rhizo	44747	305_Bulk_CDC.Stanley_2015_August	12062	CP.305St-Aug2016-16S	43822
CP2015-ITS-June-104Root	42073	305_Bulk_CDC.Stanley_2015_June	4654	CP.305St-Jul2016-16S	0
CP2015-ITS-June-105Bulk	39678	305_Bulk_Pelisser_2013_August	8436	CP.306B-Aug2016-16S	55849
CP2015-ITS-June-105Rhizo	34271	305_Bulk_Pelisser_2013_July	8986	CP.306R-Aug2016-16S	22190
CP2015-ITS-June-105Root	38113	305_Bulk_Red.Fife_2014_July	18707	CP.306Rt-Aug2016-16S	87549
CP2015-ITS-June-106Bulk	41104	305_Bulk_Red.Fife_2014_September	19730	CP.306Rt-Jul2016-16S	25973
CP2015-ITS-June-106Rhizo	35338	305_Bulk_Red.Fife_2016_August	13451	CP.306St-Aug2016-16S	39318
CP2015-ITS-June-106Root	35405	305_Bulk_Red.Fife_2016_July	4939	CP.306St-Jul2016-16S	0
CP2015-ITS-June-107Bulk	30630	305_Rhizo_CDC.Stanley_2015_June	4330	CP.307B-Aug2016-16S	46799
CP2015-ITS-June-107Rhizo	62976	305_Rhizo_Pelisser_2013_August	9522	CP.307R-Aug2016-16S	39631
CP2015-ITS-June-107Root	43429	305_Rhizo_Pelisser_2013_July	12560	CP.307Rt-Aug2016-16S	93883
CP2015-ITS-June-108Bulk	0	305_Rhizo_Red.Fife_2014_July	9488	CP.307Rt-Jul2016-16S	33559
CP2015-ITS-June-108Rhizo	36902	305_Rhizo_Red.Fife_2014_September	13400	CP.307St-Aug2016-16S	28651
CP2015-ITS-June-108Root	22645	305_Rhizo_Red.Fife_2016_August	12569	CP.307St-Jul2016-16S	0
CP2015-ITS-June-109Bulk	32601	305_Rhizo_Red.Fife_2016_July	9357	CP.308B-Aug2016-16S	32426
CP2015-ITS-June-109Rhizo	42193	305_Root_CDC.Stanley_2015_August	14912	CP.308R-Aug2016-16S	33106
CP2015-ITS-June-109Root	36393	305_Root_CDC.Stanley_2015_June	5489	CP.308Rt-Aug2016-16S	27739
CP2015-ITS-June-110Bulk	41004	305_Root_Pelisser_2013_August	5759	CP.308Rt-Jul2016-16S	40844
CP2015-ITS-June-110Rhizo	57823	305_Root_Pelisser_2013_July	5550	CP.308St-Aug2016-16S	33637
CP2015-ITS-June-110Root	37966	305_Root_Red.Fife_2014_July	10325	CP.308St-Jul2016-16S	42536
CP2015-ITS-June-201Bulk	47040	305_Root_Red.Fife_2014_September	15283	CP.309B-Aug2016-16S	26115
CP2015-ITS-June-201Rhizo	45999	305_Root_Red.Fife_2016_August	9801	CP.309R-Aug2016-16S	20316
CP2015-ITS-June-201Root	46724	305_Root_Red.Fife_2016_July	10870	CP.309Rt-Aug2016-16S	25428
CP2015-ITS-June-202Bulk	48667	305_Shoot_Red.Fife_2016_August	6710	CP.309Rt-Jul2016-16S	18238
CP2015-ITS-June-202Rhizo	29106	305_Shoot_Red.Fife_2016_July	608	CP.309St-Aug2016-16S	48070
CP2015-ITS-June-202Root	42325	306_Bulk_CDC.Teal_2013_August	8625	CP.309St-Jul2016-16S	21343
CP2015-ITS-June-203Bulk	46236	306_Bulk_CDC.Teal_2013_July	7054	CP.310B-Aug2016-16S	27142
CP2015-ITS-June-203Rhizo	47259	306_Bulk_CDC.Verona_2014_July	26383	CP.310R-Aug2016-16S	34061
CP2015-ITS-June-203Root	37688	306_Bulk_CDC.Verona_2014_September	21255	CP.310Rt-Aug2016-16S	84894
CP2015-ITS-June-204Bulk	26954	306_Bulk_Pelisser_2016_August	10473	CP.310Rt-Jul2016-16S	21942
CP2015-ITS-June-204Rhizo	26002	306_Bulk_Pelisser_2016_July	3811	CP.310St-Aug2016-16S	32221
CP2015-ITS-June-204Root	26728	306_Bulk_Strongfield_2015_August	9969	CP.310St-Jul2016-16S	39578
CP2015-ITS-June-205Bulk	42001	306_Bulk_Strongfield_2015_June	4466	RHIZO.101.AUG-2015-16S	56369
CP2015-ITS-June-205Rhizo	49211	306_Rhizo_CDC.Teal_2013_August	769	RHIZO.101.JUNE-2015-16S	143
CP2015-ITS-June-205Root	40903	306_Rhizo_CDC.Teal_2013_July	1144	RHIZO.102.AUG-2015-16S	46937
CP2015-ITS-June-206Bulk	0	306_Rhizo_CDC.Verona_2014_July	21656	RHIZO.102.JUNE-2015-16S	58651
CP2015-ITS-June-206Rhizo	57293	306_Rhizo_CDC.Verona_2014_September	14853	RHIZO.103.AUG-2015-16S	50618
CP2015-ITS-June-206Root	31572	306_Rhizo_Pelisser_2016_August	9512	RHIZO.103.JUNE-2015-16S	56118
CP2015-ITS-June-207Bulk	27865	306_Rhizo_Pelisser_2016_July	6627	RHIZO.104.AUG-2015-16S	60104
CP2015-ITS-June-207Rhizo	40847	306_Rhizo_Strongfield_2015_June	3723	RHIZO.104.JUNE-2015-16S	58064
CP2015-ITS-June-207Root	33965	306_Root_CDC.Teal_2013_August	8233	RHIZO.105.AUG-2015-16S	57368
CP2015-ITS-June-208Bulk	33285	306_Root_CDC.Teal_2013_July	8209	RHIZO.105.JUNE-2015-16S	70208
CP2015-ITS-June-208Rhizo	51760	306_Root_CDC.Verona_2014_July	20770	RHIZO.106.AUG-2015-16S	59364
CP2015-ITS-June-208Root	38228	306_Root_CDC.Verona_2014_September	21400	RHIZO.106.JUNE-2015-16S	58370
CP2015-ITS-June-209Bulk	32762	306_Root_Pelisser_2016_August	8083	RHIZO.107.AUG-2015-16S	56798
CP2015-ITS-June-209Rhizo	38891	306_Root_Pelisser_2016_July	8490	RHIZO.107.JUNE-2015-16S	67249
CP2015-ITS-June-209Root	38726	306_Root_Strongfield_2015_August	11351	RHIZO.108.AUG-2015-16S	58143
CP2015-ITS-June-210Bulk	0	306_Root_Strongfield_2015_June	5598	RHIZO.108.JUNE-2015-16S	51528
CP2015-ITS-June-210Rhizo	33899	306_Shoot_Pelisser_2016_August	3972	RHIZO.109.AUG-2015-16S	49232
CP2015-ITS-June-210Root	22587	306_Shoot_Pelisser_2016_July	316	RHIZO.109.JUNE-2015-16S	73393
CP2015-ITS-June-301Bulk	41279	307_Bulk_CDC.Kernen.w.Inoculant_2014_July	61654	RHIZO.110.AUG-2015-16S	61732
CP2015-ITS-June-301Rhizo	32987	307_Bulk_CDC.Kernen.w.Inoculant_2014_September	49273	RHIZO.110.JUNE-2015-16S	62166
CP2015-ITS-June-301Root	35879	307_Bulk_Lillian_2013_August	280	RHIZO.201.AUG-2015-16S	44587
CP2015-ITS-June-302Bulk	36359	307_Bulk_Lillian_2013_July	297	RHIZO.201.JUNE-2015-16S	74888
CP2015-ITS-June-302Rhizo	5133	307_Bulk_Marquis_2015_August	9891	RHIZO.202.AUG-2015-16S	45292
CP2015-ITS-June-302Root	34163	307_Bulk_Marquis_2015_June	3457	RHIZO.202.JUNE-2015-16S	48786
CP2015-ITS-June-303Bulk	39782	307_Bulk_Strongfield_2016_August	8580	RHIZO.203.AUG-2015-16S	47670
CP2015-ITS-June-303Rhizo	34218	307_Bulk_Strongfield_2016_July	2685	RHIZO.203.JUNE-2015-16S	143
CP2015-ITS-June-303Root	32162	307_Rhizo_CDC.Kernen.w.Inoculant_2014_July	55377	RHIZO.204.AUG-2015-16S	45101
CP2015-ITS-June-304Bulk	39339	307_Rhizo_CDC.Kernen.w.Inoculant_2014_September	30233	RHIZO.204.JUNE-2015-16S	50782
CP2015-ITS-June-304Rhizo	45123	307_Rhizo_Lillian_2013_August	37504	RHIZO.205.AUG-2015-16S	54534
CP2015-ITS-June-304Root	36538	307_Rhizo_Lillian_2013_July	46987	RHIZO.205.JUNE-2015-16S	69669
CP2015-ITS-June-305Bulk	44970	307_Rhizo_Marquis_2015_June	2987	RHIZO.206.AUG-2015-16S	51165
CP2015-ITS-June-305Rhizo	27414	307_Rhizo_Strongfield_2016_August	7826	RHIZO.206.JUNE-2015-16S	57142
CP2015-ITS-June-305Root	41416	307_Rhizo_Strongfield_2016_July	5000	RHIZO.207.AUG-2015-16S	29912
CP2015-ITS-June-306Bulk	33454	307_Root_CDC.Kernen.w.Inoculant_2014_July	69044	RHIZO.207.JUNE-2015-16S	32034
CP2015-ITS-June-306Rhizo	28143	307_Root_CDC.Kernen.w.Inoculant_2014_September	35567	RHIZO.208.AUG-2015-16S	94700
CP2015-ITS-June-306Root	22952	307_Root_Lillian_2013_August	7753	RHIZO.208.JUNE-2015-16S	78177
CP2015-ITS-June-307Bulk	38295	307_Root_Lillian_2013_July	6509	RHIZO.209.AUG-2015-16S	66149
CP2015-ITS-June-307Rhizo	27621	307_Root_Marquis_2015_August	8814	RHIZO.209.JUNE-2015-16S	46416
CP2015-ITS-June-307Root	33164	307_Root_Marquis_2015_June	4367	RHIZO.210.AUG-2015-16S	145382
CP2015-ITS-June-308Bulk	11903	307_Root_Strongfield_2016_August	7064	RHIZO.210.JUNE-2015-16S	94468
CP2015-ITS-June-308Rhizo	42079	307_Root_Strongfield_2016_July	7333	RHIZO.301.AUG-2015-16S	42543
CP2015-ITS-June-308Root	29218	307_Shoot_Strongfield_2016_August	4123	RHIZO.301.JUNE-2015-16S	69217
CP2015-ITS-June-309Bulk	29229	307_Shoot_Strongfield_2016_July	360	RHIZO.302.AUG-2015-16S	34037
CP2015-ITS-June-309Rhizo	31318	308_Bulk_Marquis_2013_August	8292	RHIZO.302.JUNE-2015-16S	56375
CP2015-ITS-June-309Root	29895	308_Bulk_Marquis_2013_July	9673	RHIZO.303.AUG-2015-16S	34863
CP2015-ITS-June-310Bulk	37673	308_Bulk_Marquis_2016_August	2365	RHIZO.303.JUNE-2015-16S	50202
CP2015-ITS-June-310Rhizo	31033	308_Bulk_Marquis_2016_July	573	RHIZO.304.AUG-2015-16S	38065
CP2015-ITS-June-310Root	33924	308_Bulk_Pelisser_2015_August	2472	RHIZO.304.JUNE-2015-16S	37124
CP-201B-Aug2016-ITS	37126	308_Bulk_Pelisser_2015_June	151	RHIZO.305.AUG-2015-16S	46112
CP-201B-Jul2016-ITS	38542	308_Bulk_Strongfield_2014_July	59859	RHIZO.305.JUNE-2015-16S	184
CP-201R-Aug2016-ITS	28737	308_Bulk_Strongfield_2014_September	41165	RHIZO.306.AUG-2015-16S	36917
CP-201R-Jul2016-ITS	18833	308_Rhizo_Marquis_2013_August	14129	RHIZO.306.JUNE-2015-16S	38898
CP-201Rt-Aug2016-ITS	0	308_Rhizo_Marquis_2013_July	15470	RHIZO.307.AUG-2015-16S	40295
CP-201Rt-Jul2016-ITS	29378	308_Rhizo_Marquis_2016_August	2098	RHIZO.307.JUNE-2015-16S	61191
CP-201St-Aug2016-ITS	0	308_Rhizo_Marquis_2016_July	1265	RHIZO.308.AUG-2015-16S	31496
CP-201St-Jul2016-ITS	5432	308_Rhizo_Pelisser_2015_June	206	RHIZO.308.JUNE-2015-16S	51421
CP-202B-Aug2016-ITS	46165	308_Rhizo_Strongfield_2014_July	36789	RHIZO.309.AUG-2015-16S	51556
CP-202B-Jul2016-ITS	59521	308_Rhizo_Strongfield_2014_September	28817	RHIZO.309.JUNE-2015-16S	29462
CP-202R-Aug2016-ITS	42791	308_Root_Marquis_2013_August	8543	RHIZO.310.AUG-2015-16S	69602
CP-202R-Jul2016-ITS	24410	308_Root_Marquis_2013_July	14766	RHIZO.310.JUNE-2015-16S	35583
CP-202Rt-Aug2016-ITS	0	308_Root_Marquis_2016_August	1846	ROOT.101.AUG-2015-16S	62343
CP-202Rt-Jul2016-ITS	47189	308_Root_Marquis_2016_July	1751	ROOT.101.JUNE-2015-16S	40863
CP-202St-Aug2016-ITS	0	308_Root_Pelisser_2015_August	3912	ROOT.102.AUG-2015-16S	49273
CP-202St-Jul2016-ITS	6888	308_Root_Pelisser_2015_June	253	ROOT.102.JUNE-2015-16S	33590
CP-203B-Aug2016-ITS	40884	308_Root_Strongfield_2014_July	40248	ROOT.103.AUG-2015-16S	35093
CP-203B-Jul2016-ITS	57821	308_Root_Strongfield_2014_September	35062	ROOT.103.JUNE-2015-16S	46692
CP-203R-Aug2016-ITS	32442	308_Shoot_Marquis_2016_August	1754	ROOT.104.AUG-2015-16S	31417
CP-203R-Jul2016-ITS	25990	308_Shoot_Marquis_2016_July	166	ROOT.104.JUNE-2015-16S	38082
CP-203Rt-Aug2016-ITS	0	309_Bulk_CDC.Stanley_2016_August	1069	ROOT.105.AUG-2015-16S	31526
CP-203Rt-Jul2016-ITS	42467	309_Bulk_CDC.Stanley_2016_July	285	ROOT.105.JUNE-2015-16S	57802
CP-203St-Aug2016-ITS	0	309_Bulk_CDC.Teal_2015_August	1341	ROOT.106.AUG-2015-16S	24704
CP-203St-Jul2016-ITS	17546	309_Bulk_CDC.Teal_2015_June	55	ROOT.106.JUNE-2015-16S	42754
CP-204B-Aug2016-ITS	38362	309_Bulk_Red.Fife.w.Inoculant_2014_July	45706	ROOT.107.AUG-2015-16S	30484
CP-204B-Jul2016-ITS	25718	309_Bulk_Red.Fife.w.Inoculant_2014_September	28439	ROOT.107.JUNE-2015-16S	112
CP-204R-Aug2016-ITS	38155	309_Bulk_Red.Fife_2013_August	9444	ROOT.108.AUG-2015-16S	33484
CP-204R-Jul2016-ITS	20228	309_Bulk_Red.Fife_2013_July	13770	ROOT.108.JUNE-2015-16S	22849
CP-204Rt-Aug2016-ITS	0	309_Rhizo_CDC.Stanley_2016_August	894	ROOT.109.AUG-2015-16S	52058
CP-204Rt-Jul2016-ITS	57419	309_Rhizo_CDC.Stanley_2016_July	442	ROOT.109.JUNE-2015-16S	46833
CP-204St-Aug2016-ITS	0	309_Rhizo_CDC.Teal_2015_June	71	ROOT.110.AUG-2015-16S	58897
CP-204St-Jul2016-ITS	20873	309_Rhizo_Red.Fife.w.Inoculant_2014_July	37973	ROOT.110.JUNE-2015-16S	60423
CP-205B-Aug2016-ITS	40720	309_Rhizo_Red.Fife.w.Inoculant_2014_September	22666	ROOT.201.AUG-2015-16S	54297
CP-205B-Jul2016-ITS	41927	309_Rhizo_Red.Fife_2013_August	9927	ROOT.201.JUNE-2015-16S	47157
CP-205R-Aug2016-ITS	41059	309_Rhizo_Red.Fife_2013_July	14801	ROOT.202.AUG-2015-16S	61128
CP-205R-Jul2016-ITS	26832	309_Root_CDC.Stanley_2016_August	759	ROOT.202.JUNE-2015-16S	91050
CP-205Rt-Aug2016-ITS	1	309_Root_CDC.Stanley_2016_July	679	ROOT.203.AUG-2015-16S	216633
CP-205Rt-Jul2016-ITS	52429	309_Root_CDC.Teal_2015_August	2293	ROOT.203.JUNE-2015-16S	52529
CP-205St-Aug2016-ITS	0	309_Root_CDC.Teal_2015_June	60	ROOT.204.AUG-2015-16S	48663
CP-205St-Jul2016-ITS	27401	309_Root_Red.Fife.w.Inoculant_2014_July	30072	ROOT.204.JUNE-2015-16S	43901
CP-206B-Aug2016-ITS	47868	309_Root_Red.Fife.w.Inoculant_2014_September	30108	ROOT.205.AUG-2015-16S	77312
CP-206B-Jul2016-ITS	32306	309_Root_Red.Fife_2013_August	8589	ROOT.205.JUNE-2015-16S	102510
CP-206R-Aug2016-ITS	44148	309_Root_Red.Fife_2013_July	23424	ROOT.206.AUG-2015-16S	74856
CP-206R-Jul2016-ITS	32473	309_Shoot_CDC.Stanley_2016_August	1143	ROOT.206.JUNE-2015-16S	50928
CP-206Rt-Aug2016-ITS	0	309_Shoot_CDC.Stanley_2016_July	96	ROOT.207.AUG-2015-16S	63891
CP-206Rt-Jul2016-ITS	49324	310_Bulk_AC.Barrie_2016_August	10686	ROOT.207.JUNE-2015-16S	57554
CP-206St-Aug2016-ITS	0	310_Bulk_AC.Barrie_2016_July	2974	ROOT.208.AUG-2015-16S	65735
CP-206St-Jul2016-ITS	14904	310_Bulk_CDC.Kernen_2013_August	14244	ROOT.208.JUNE-2015-16S	44818
CP-207B-Aug2016-ITS	35982	310_Bulk_CDC.Kernen_2013_July	20376	ROOT.209.AUG-2015-16S	50169
CP-207B-Jul2016-ITS	13723	310_Bulk_Lillian.w.Inoculant_2014_July	70838	ROOT.209.JUNE-2015-16S	131
CP-207R-Aug2016-ITS	29730	310_Bulk_Lillian.w.Inoculant_2014_September	49078	ROOT.210.AUG-2015-16S	76474
CP-207R-Jul2016-ITS	28734	310_Bulk_Lillian_2015_August	14885	ROOT.210.JUNE-2015-16S	41218
CP-207Rt-Aug2016-ITS	0	310_Bulk_Lillian_2015_June	3569	ROOT.303.AUG-2015-16S	67623
CP-207Rt-Jul2016-ITS	44559	310_Rhizo_AC.Barrie_2016_August	12526	ROOT.303.JUNE-2015-16S	72838
CP-207St-Aug2016-ITS	0	310_Rhizo_AC.Barrie_2016_July	7115	ROOT.304.AUG-2015-16S	108800
CP-207St-Jul2016-ITS	24364	310_Rhizo_CDC.Kernen_2013_August	32249	ROOT.304.JUNE-2015-16S	76050
CP-208B-Aug2016-ITS	45160	310_Rhizo_CDC.Kernen_2013_July	22440	ROOT.305.AUG-2015-16S	64414
CP-208B-Jul2016-ITS	65657	310_Rhizo_Lillian.w.Inoculant_2014_July	74371	ROOT.305.JUNE-2015-16S	31920
CP-208R-Aug2016-ITS	38037	310_Rhizo_Lillian.w.Inoculant_2014_September	41596	ROOT.306.AUG-2015-16S	37711
CP-208R-Jul2016-ITS	44384	310_Rhizo_Lillian_2015_June	3438	ROOT.306.JUNE-2015-16S	17999
CP-208Rt-Aug2016-ITS	0	310_Root_AC.Barrie_2016_August	10735	ROOT.307.AUG-2015-16S	72430
CP-208Rt-Jul2016-ITS	44986	310_Root_AC.Barrie_2016_July	9536	ROOT.307.JUNE-2015-16S	80268
CP-208St-Aug2016-ITS	0	310_Root_CDC.Kernen_2013_August	18902	ROOT.308.AUG-2015-16S	45673
CP-208St-Jul2016-ITS	14300	310_Root_CDC.Kernen_2013_July	31815	ROOT.308.JUNE-2015-16S	56143
CP-209B-Aug2016-ITS	34400	310_Root_Lillian.w.Inoculant_2014_July	47119	ROOT.309.AUG-2015-16S	46236
CP-209B-Jul2016-ITS	37756	310_Root_Lillian.w.Inoculant_2014_September	43558	ROOT.309.JUNE-2015-16S	22290
CP-209R-Aug2016-ITS	37575	310_Root_Lillian_2015_August	10503	ROOT.310.AUG-2015-16S	53125
CP-209R-Jul2016-ITS	133686	310_Root_Lillian_2015_June	3631	ROOT.310.JUNE-2015-16S	36974
CP-209Rt-Aug2016-ITS	0	310_Shoot_AC.Barrie_2016_August	4584	ROOT301.AUG.2015-16S	70506
CP-209Rt-Jul2016-ITS	48949	310_Shoot_AC.Barrie_2016_July	685	ROOT301.JUNE.2015-16S	41191
CP-209St-Aug2016-ITS	0	311_Bulk_Marquis.w.Inoculant_2014_July	21061	ROOT302.AUG.2015-16S	74807
CP-209St-Jul2016-ITS	11878	311_Bulk_Marquis.w.Inoculant_2014_September	29156	ROOT302.JUNE.2015-16S	87407
CP-210B-Aug2016-ITS	34182	311_Rhizo_Marquis.w.Inoculant_2014_July	5040
CP-210B-Jul2016-ITS	23530	311_Rhizo_Marquis.w.Inoculant_2014_September	20997
CP-210R-Aug2016-ITS	37489	311_Root_Marquis.w.Inoculant_2014_July	7727
CP-210R-Jul2016-ITS	24412	311_Root_Marquis.w.Inoculant_2014_September	13276
CP-210Rt-Aug2016-ITS	0	312_Bulk_Strongfield.w.Inoculant_2014_July	6377
CP-210Rt-Jul2016-ITS	50909	312_Bulk_Strongfield.w.Inoculant_2014_September	14651
CP-210St-Aug2016-ITS	0	312_Rhizo_Strongfield.w.Inoculant_2014_July	1884
CP-210St-Jul2016-ITS	9893	312_Rhizo_Strongfield.w.Inoculant_2014_September	9094
CP-301B-Aug2016-ITS	54670	312_Root_Strongfield.w.Inoculant_2014_July	1955
CP-301B-Jul2016-ITS	32590	312_Root_Strongfield.w.Inoculant_2014_September	4391
CP-301R-Aug2016-ITS	33806	313_Bulk_Marquis_2014_July	19509
CP-301R-Jul2016-ITS	43138	313_Bulk_Marquis_2014_September	25342
CP-301Rt-Aug2016-ITS	0	313_Rhizo_Marquis_2014_July	7136
CP-301Rt-Jul2016-ITS	49412	313_Rhizo_Marquis_2014_September	16086
CP-301St-Aug2016-ITS	0	313_Root_Marquis_2014_July	9217
CP-301St-Jul2016-ITS	6209	313_Root_Marquis_2014_September	11203
CP-302B-Aug2016-ITS	36890	314_Bulk_Pelisser_2014_July	11540
CP-302B-Jul2016-ITS	33868	314_Bulk_Pelisser_2014_September	11047
CP-302R-Aug2016-ITS	37404	314_Rhizo_Pelisser_2014_July	9072
CP-302R-Jul2016-ITS	24368	314_Rhizo_Pelisser_2014_September	8698
CP-302Rt-Aug2016-ITS	0	314_Root_Pelisser_2014_July	8166
CP-302Rt-Jul2016-ITS	49672	314_Root_Pelisser_2014_September	6360
CP-302St-Aug2016-ITS	0	315_Bulk_AC.Barrie_2014_July	16173
CP-302St-Jul2016-ITS	3372	315_Bulk_AC.Barrie_2014_September	18525
CP-303B-Aug2016-ITS	24801	315_Rhizo_AC.Barrie_2014_July	7150
CP-303B-Jul2016-ITS	30708	315_Rhizo_AC.Barrie_2014_September	15586
CP-303R-Aug2016-ITS	23589	315_Root_AC.Barrie_2014_July	8121
CP-303R-Jul2016-ITS	38273	315_Root_AC.Barrie_2014_September	11002
CP-303Rt-Aug2016-ITS	0	316_Bulk_Lillian_2014_July	14910
CP-303Rt-Jul2016-ITS	65938	316_Bulk_Lillian_2014_September	13071
CP-303St-Aug2016-ITS	0	316_Rhizo_Lillian_2014_July	6380
CP-303St-Jul2016-ITS	4454	316_Rhizo_Lillian_2014_September	12770
CP-304B-Aug2016-ITS	49743	316_Root_Lillian_2014_July	4765
CP-304B-Jul2016-ITS	47545	316_Root_Lillian_2014_September	8966
CP-304R-Aug2016-ITS	38059	317_Bulk_CDC.Teal_2014_July	11622
CP-304R-Jul2016-ITS	97758	317_Bulk_CDC.Teal_2014_September	11842
CP-304Rt-Aug2016-ITS	0	317_Rhizo_CDC.Teal_2014_July	3670
CP-304Rt-Jul2016-ITS	108801	317_Rhizo_CDC.Teal_2014_September	7857
CP-304St-Aug2016-ITS	0	317_Root_CDC.Teal_2014_July	5582
CP-304St-Jul2016-ITS	9093	317_Root_CDC.Teal_2014_September	6272
CP-305B-Aug2016-ITS	61695	318_Bulk_Pelisser.w.Inoculant_2014_July	963
CP-305B-Jul2016-ITS	43038	318_Bulk_Pelisser.w.Inoculant_2014_September	2825
CP-305R-Aug2016-ITS	33614	318_Rhizo_Pelisser.w.Inoculant_2014_July	175
CP-305R-Jul2016-ITS	73123	318_Rhizo_Pelisser.w.Inoculant_2014_September	2438
CP-305Rt-Aug2016-ITS	0	318_Root_Pelisser.w.Inoculant_2014_July	253
CP-305Rt-Jul2016-ITS	45709	318_Root_Pelisser.w.Inoculant_2014_September	759
CP-305St-Aug2016-ITS	0	319_Bulk_CDC.Stanley.w.Inoculant_2014_July	362
CP-305St-Jul2016-ITS	14237	319_Bulk_CDC.Stanley.w.Inoculant_2014_September	1271
CP-306B-Aug2016-ITS	47747	319_Rhizo_CDC.Stanley.w.Inoculant_2014_July	64
CP-306B-Jul2016-ITS	24936	319_Rhizo_CDC.Stanley.w.Inoculant_2014_September	1076
CP-306R-Aug2016-ITS	33042	319_Root_CDC.Stanley.w.Inoculant_2014_July	111
CP-306R-Jul2016-ITS	28167	319_Root_CDC.Stanley.w.Inoculant_2014_September	203
CP-306Rt-Aug2016-ITS	0	320_Bulk_CDC.Stanley_2014_July	14176
CP-306Rt-Jul2016-ITS	90350	320_Bulk_CDC.Stanley_2014_September	16316
CP-306St-Aug2016-ITS	0	320_Rhizo_CDC.Stanley_2014_July	4464
CP-306St-Jul2016-ITS	6896	320_Rhizo_CDC.Stanley_2014_September	9748
CP-307B-Aug2016-ITS	31341	320_Root_CDC.Stanley_2014_July	5201
CP-307B-Jul2016-ITS	37494	320_Root_CDC.Stanley_2014_September	6203
CP-307R-Aug2016-ITS	36171
CP-307R-Jul2016-ITS	38154
CP-307Rt-Aug2016-ITS	0
CP-307Rt-Jul2016-ITS	52196
CP-307St-Aug2016-ITS	0
CP-307St-Jul2016-ITS	8121
CP-308B-Aug2016-ITS	42667
CP-308B-Jul2016-ITS	26167
CP-308R-Aug2016-ITS	36337
CP-308R-Jul2016-ITS	88665
CP-308Rt-Aug2016-ITS	0
CP-308Rt-Jul2016-ITS	54787
CP-308St-Aug2016-ITS	0
CP-308St-Jul2016-ITS	44214
CP-309B-Aug2016-ITS	20027
CP-309B-Jul2016-ITS	24120
CP-309R-Aug2016-ITS	21130
CP-309R-Jul2016-ITS	42504
CP-309Rt-Aug2016-ITS	0
CP-309Rt-Jul2016-ITS	35542
CP-309St-Aug2016-ITS	0
CP-309St-Jul2016-ITS	21220
CP-310B-Aug2016-ITS	38435
CP-310B-Jul2016-ITS	59382
CP-310R-Aug2016-ITS	40493
CP-310R-Jul2016-ITS	59091
CP-310Rt-Aug2016-ITS	0
CP-310Rt-Jul2016-ITS	63213
CP-310St-Aug2016-ITS	0
CP-310St-Jul2016-ITS	63549
